# Supplementary material for: Met1-specific motifs conserved in OTUB subfamily of green plants enable rice OTUB1 to hydrolyse Met1 ubiquitin chains
Source: Nat Commun. 2022 Aug 9;13:4672. doi: 10.1038/s41467-022-32364-3 (PMC9363410; doi:10.1038/s41467-022-32364-3)
Supplement: Supplementary file 4 — Supplementary Data 1 [file 41467_2022_32364_MOESM4_ESM.txt]

>A0A2K5J1H8_COLAP/2-223
------------------------------------------------------------
---------laienplknlehsrsrsrwa-------------------------------
-------------------ATP-----------------------KDL--H--KK-----
Y---S---YIRKTR----------PD-GNCFYR----------A---FGFS-HL--EA--
LL-DD----SK-----------------------ELQR----FKAVS------A-K-S-K
-E---DLV-------------------SQG-F-T-E--FT--I-------E--D--F--H
------N---T----F---M--D-L-------I----E-Q---V---E--------K---
-------Q------T-S--------V------------A---------------------
-------------DLLA-SF---N---D---Q-S---T------S-DY------------
-------------LV-VY--LR------------------LLT-SG-YL---Q-R-----
-E--S--K---F-------F---E--H-FIEGG------------------------RTV
KD--F-CQQ---E---V---E--P--M--CK-E-S------------------D-----H
--IHI--IA-LAQ-AL-------------SVSI-Q-VE--Y-M-D---------------
-----------------------------------------------RG-----------
-EGGTTNPHIFP----------------------EG------------------------
----------------------------------------------------------SE
PKV----------------------------YLLY-RPG-HYDILYK-------------
------------------------------------------------------------
--
>A0A0L6WPC8_9AGAR/79-333
------------------------------------------------------------
---------------------------es--IVDRPL-VDMV--------IPI---SELR
DEYK------KP----KFIEQI-----------------------DWL--E--EH----g
F---H---SIRRTR----------GD-GDCFYR----------S---FGFA-FV--ER--
LF-HA----VDTH--------------------eAVRR----AIEVL------D-A-T-L
-P---MFN-------------------AMA-F-D-A--IS--Y-------E--D--S--Y
------N---I----F---K--E-L-------I----R-D---I---V--------G---
-------G------D-D--------G------------K-I-------T------T----
---E--------DSLVK-TF---Q---D---L-Y---D------S-NS------------
-------------IV-YY--LR------------------LAT-AA-QI---Q-L-----
-A--P--D---D-------Y---A--P-FLTNQdipn----------------seetLEP
QD--F-NAR---F---V---I--P--L--GK-E-A------------------D-----D
--VQI--SA-LCR-VF-------------QMNV-D-IA--Y-V-D---------------
-----------------------------------------------GR-----------
-EDIRDNAHKVRLVPF--------------rSDIDE------------------------
----------------------------------------------------------DA
API----------------------------SLLY-RPG-HYDILV-g------------
------------------------------------------------------------
--
>A0A0E0NFM3_ORYRU/273-517
--------------------------------------------------------srid
gyismkfsmefapdhyclpglrgiissnf-------------------------------
---------------------------------------------LIL--V--SK-----
Y---S---EFRAVH----------GD-GECFYR----------S---FIIS-YL--EQ--
VL-DR----EDTD---------------------EEQR----LLAAL------E-I-E-V
-K---PMA------------------mQID-Y-P-E--WAtaF-------S--W--G--H
------E---V----F---K--K-L-------I----E-N---I---I--------G---
-------W------K-N--------P------------A-S-------T------Y----
---Sr------kQELLG-FF---S---S---K-R---M------S-NG------------
-------------IF-VF--LR------------------SLA-AT-WI---C-S-----
-H--K--D---E-------Y---E--Q-YVDDLg---------------------ddYPL
EF--W-CAT---N---L---L--P--P--RL-Y-T------------------D-----H
--VPM--RA-LAA-AF-------------RVPL-Q-VE--N-L-H---------------
-----------------------------------------------NG-----------
---PAQDIYTADGV----------------------------------------------
----------------------------------------------------------DV
PRV----------------------------TLLY-TGA-HYDILYP-------------
------------------------------------------------------------
--
>A0A0D8XT63_DICVI/52-288
------------------------------------------------------------
---------------------------eq-EQKKTPL-VGDR--------VPF---EVVV
MEYDPv---eSF----EYYTKA-----------------------KDL--L--ET-----
Y---S---DIRIIR----------RD-GNCFYR----------A---VLVA-QI--EI--
ML-KD----PD-----------------------ECIR----FEKVC------K-G-W-Q
-D---RLI-------------------KLG-Y-P-D--FT--T-------T--D--F--C
------E---V----F---Y--K-W-------M----D-P---I---W--------S---
-------R------Q-V--------N------------P---------------------
------------KTIFQ-DL---N---D---D-N---E------A-NY------------
-------------LI-IF--LR------------------LIT-AG-YL---K-E-----
-N--S--E---Q-------Y---A--P-FIED-------------------------ITL
SE--Y-CAS---E---I---E--S--M--WK-D-A------------------D-----H
--LAV--TG-LVN-AI-------------GQSI-R-VQ--Y-M-D---------------
-----------------------------------------------QN-----------
AAPNGGLYYDFP--------------------PDQA------------------------
----------------------------------------------------------EV
PRI----------------------------SLLY-RPG-HYDLIYR-------------
------------------------------------------------------------
--
>A0A091CUL8_FUKDA/184-413
------------------------------------------------------------
----------------------------q-SETSFNL-ISEK--------CDI---LSIL
RDHPE-----NR----IYQRKI-----------------------QEL--S--KR-----
F---S---TIRKTK----------GD-GNCFYR----------A---LGYS-YL--EA--
LL-GK----SR-----------------------EILK----FKEHV------L-Q-T-P
-N---DLL-------------------AAG-F-E-E--HN--F-------Q--N--F--F
------N---A----F---Y--S-V-------V----E-L---V---E--------K---
-------D------G-S--------V------------S---------------------
-------------SLLK-VF---N---D---Q-S---F------S-DR------------
-------------IV-QF--LR------------------LLT-SA-FI---R-N-----
-R--A--D---F-------F---R--H-FVDEE------------------------MDI
KD--F-CTH---E---V---E--P--M--AM-E-C------------------D-----H
--IQI--TA-LSQ-AL-------------NIAL-Q-VE--Y-V-D---------------
------------------------------------------------------------
EMDTALNHHVFP----------------------EA------------------------
----------------------------------------------------------AI
PSV----------------------------YLLY-KTS-HYNILY-a------------
------------------------------------------------------------
--
>A0A0F9YTB2_9MICR/8-210
------------------------------------------------------------
--------gkavsekkdiflhnqfskkfg-------------------------------
------------------------------------------------------D-----
L---K---YFREII----------RD-GNCLYI----------S---LSVQ-II--TF--
AR-EN----SS-----------------------FSSE----WISFT------D-R-V-K
-N---YLT-------------------NLN-I-D-E--VV--Y-------I--N--N--I
------E---A----F---N--D-I-------I----N-S---D---E--------K---
-------L----------------------------------------------------
----------------E-DV---C---L---E-R---W--------YE------------
-------------II-YL--IR------------------LAI-SA-QM---R-I-----
-N--S--E---L-------Y---Q--P-YIPD-------------------------MTV
ET--Y-CKK---F---I---E--P--F--YI-E-A------------------G-----Y
--LEI--CA-LVE-IL-------------PLSI-E-VI--D-I-Q---------------
-----------------------------------------------EN-----------
-NENCSRLYGMY------------------------------------------------
-----------------------------------------------------------E
QKI----------------------------TILH-TPN-HFE----pvyy---------
------------------------------------------------------------
--
>OTUBL_DROME/25-261
------------------------------------------------------------
---------------------------ei--SDTTPL-VSEQ--------LPL---TCLY
AEYSG-----DE----IFTAKI-----------------------QDL--S--KK-----
Y---K---FIRRTR----------PD-GNCFFR----------A---FAYS-YL--EY--
LI-SN----TS-----------------------AYQE----FKKLA------E-E-S-K
-E---KLV-------------------QLG-F-P-S--FT--L-------E--D--F--H
------E---T----F---M--E-V-------I----Q-R---V---S--------P---
-------D------N-A--------G------------G-H-------S------T----
---V-------qDELHK-IF---N---E---Q-G---Y------S-DY------------
-------------VV-VY--LR------------------LIT-SG-KL---Q-E-----
-E--A--D---F-------Y---Q--N-FIEGD------------------------LTI
EA--F-RHL---E---V---E--P--M--YK-E-S------------------D-----H
--IHI--IA-LCT-AL-------------GAGV-R-VE--Y-L-D---------------
-----------------------------------------------RG-----------
-EGGTVKAHDFP----------------------EG------------------------
----------------------------------------------------------SE
PRI----------------------------YLIY-RPG-HYDILYP-------------
------------------------------------------------------------
--
>A0A125PIA4_9BASI/19-244
------------------------------------------------------------
----------------------------e-QSRRAPL-VGQL--------EPL---ANLR
EEYRQ----gSS----VFVDKI-----------------------DRL--V--QD----g
W---T---GIRRTR----------GD-GDCFYR----------A---FIFS-LL--ET--
YL-AL----HP-S---------------------HSTY----LFDKF------S-S-L-L
-P---LLT-------------------ACG-F-E-P--IV--W-------E--D--F--W
------E---P----L---R--D-L-------L----W-K---M---G--------P---
-------E------E-K--------Dg----------gK-R-------K------A----
---Gear--lsrEGLLA-AF---N---D---Q-E---T------N-SC------------
-------------II-VI--LR------------------LIT-SA-YL---R-T-----
-H--E--D---E-------F---S--P-FLFALeddprf-----------mqdggaaVSM
RD--F-CER---G---V---E--A--V--SQ-E-A------------------D-----H
--LAI--TA-LTR-AL-------------HIPL-R-IA--Y-L-D---------------
------------------------------------------------------------
------------------------------------------------------------
------------------------------------------------------------
------------------------------------------------------------
------------------------------------------------------------
--
>W7X8T0_TETTS/59-314
------------------------------------------------------------
-----------eqskygnynlkisetqgy-------------------------------
---RY----yNN----NIKSEV-----------------------KKI--L--VQ-----
F---P---YLIDVR----------GD-DNCFYR----------S---VILS-FL--LQ--
LF-KP----NEIQmype-------------fqikAIQR----LIRQV------E-N-L-E
-N---CIKkne-------------mnlPYK-I-Q-N--TQ--I-------I--D--L--K
------N---L----F---L--N-H-------I----N-G---F---L--------E---
-------E------F-F--------T------------G-K-------N------I----
---L--------DSIIE-TL---N---I---S-N---H------F-DF------------
------------sCV-II--CR------------------YMIfKQ-FL---L-H-----
-K-sN--P---S-------L---N--Q-FRD--------------------------QDV
IN--H-IHQ---L---L---L--S--Y--GT-Q-A------------------E-----D
--MII--KL-AAE-AF-------------QCNL-I-VQ--N-L-Y---------------
-----------------------------------------------NE-----------
--GSNIINSQLIFQPL---------------SQQSQ------------------------
----------------------------------------------------------II
LNV----------------------------PVLY-TNG-HYMCL--vd-----------
------------------------------------------------------------
--
>A0A0D2DQX5_9EURO/3-191
------------------------------------------------------------
---------------------------ag-------------------------------
------------------------------------------------------------
-----------------------------------------------AVFA-YF--EI--
LL-SS----GNIG---------------------LVTR----EKERL------Q-G-F-E
-Q---TMR-------------------AVG-I-D-Y--DI--I-------L--D--M--F
------D---Y----T---W--D-L-------F----D-A---I---K--------A---
-------A------I-E--------H------------G-D-------R------S----
---E--------KVLME-AF---N---D---Q-G---P------S-NS------------
-------------IV-YH--FK------------------MMT-SS-FM---Q-V-----
-N--S--D---R-------Y---A--P-FMDM--------------------------AV
SG--Y-CHS---R---I---E--P--S--NQ-E-I------------------E-----H
--IGL--QA-LND-AVia---------paYIGL-E-VL--Y-L-D---------------
-----------------------------------------------RS-----------
-AGDEVTPHRFV--------------------EDSQ------------------------
----------------------------------------------------------NW
PSI----------------------------SLIY-RPG-HYDIIYK-------------
------------------------------------------------------------
--
>A0A287MH80_HORVV/35-132
--------------------------------------------------------ysqh
vnhqtrpiaevskyylvpdlatgqgvdhl-------------------------------
-----------------------------------------------------DV-----
Y---S---EFRPVS----------GD-GECFYR----------S---FIFS-YL--EQ--
VL-DR----QDTH---------------------EEHR----LLDAV------K-R-V-S
-L---QHA-------------------DLR-W-T--------------------------
------------------------------------------------------------
------------------------------------------------------------
------------------------------------------------------------
------------------------------------------------------------
------------------------------------------------------------
------------------------------------------------------------
------------------------------------------------------------
------------------------------------------------------------
------------------------------------------------------------
------------------------------------------------------------
-----------------------------------------------sefprsyr-----
------------------------------------------------------------
--
>A0A287H3J5_HORVV/1-96
------------------------------------------------------------
---------------------------re-------------------------------
--SPD-----NS----IIQEKM-----------------------KIL--N--KH-----
Y---V---RFRRTL----------RD-GSCFYR----------A---FMFS-YM--EI--
LR-HL----QDKQ--------------------dEVTR----LMECL------D-I-S-K
-D---RFS-------------------R--------------------------------
------------------------------------------------------------
------------------------------------------------------------
------------------------------------------------------------
------------------------------------------------------------
------------------------------------------------------------
------------------------------------------------------------
------------------------------------------------------------
------------------------------------------------------------
------------------------------------------------------------
------------------------------------------------------------
-----------------------------------------------lrwhkadfsidpe
kyfsrvvsvstv------------------------------------------------
--
>A0A0F9XEJ5_TRIHA/139-408
------------------------------------------------------------
-------------------------pgle-----GPF-VGEK--------TPS---DAIT
QEYAK----aDP----VYIEKTiknkkqkeetl-nidadqllstpQAL--P--QT-----
Y---S---HYRQIK----------GD-GNCGWR----------A---IAFA-YY--EK--
LI-DL----GDQG---------------------QIEG----EVARL------M-S-L-G
-H---MIS-------------------NIG-R-Y-E---Y--H-------E--D--F--A
------E---E----A---H--N-L-------L----R-D---I---A--------A---
-------N------I-A--------N------------P-G-------L------A----
---R--------VILLQ-RF---N---D---A-T---I------E-AN------------
-------------II-YY--FR------------------ILA-AT-SL---K-A-----
-N--A--S---T-------Y---D--D-FAADF------------------------GGI
AN--Y-CSQ---A---I---D--I--V--NR-E-I------------------E-----H
--LGI--IG-LAN-LLlk---------piDFVL-E-IA--Y-L-D---------------
-----------------------------------------------RS-----------
-PGNQVNRYRFPEEAN---------------QQDTV------------------------
----------------------------------------------------------LG
PTL----------------------------YLLY-RPD-HYDILYR-------------
------------------------------------------------------------
--
>A0A183J5F0_9BILA/35-225
------------------------------------------------------------
---------------------------el--AKNQPL-VSEQ--------QPL---WSLV
EEYCSe---qAA----VYRQKA-----------------------VQL--H--QK-----
Y---A---TIRRVR----------GD-GNCFYR----------A---FAFA-CL--ER--
IA-SE----KA-----------------------KLDR----FCLVT------A-S-W-K
-E---RLI-------------------KLG-F-S-A--MT--T-------E--D--F--H
------D---T----F---M--E-L-------L----S-E---V---D--------K---
-------G------M-T--------M------------E---------------------
-------------ELIA-RF---N---V---Q-C---N------S-DY------------
-------------VV-AF--MR------------------LVT-AG-YL---L-E-----
-N--S--D---S-------F---Q--A-FIDGD------------------------RSL
KD--Y-CEQ---E---V---E--P--M--GR-K-C------------------D-----H
--VCI--AA-LTK-AL-------------G------------------------------
------------------------------------------------------------
------------------------------------------------------------
------------------------------------------------------------
-----------------------------------------------k------------
------------------------------------------------------------
--
>A0A1D6DLI0_WHEAT/273-516
--------------------------------------------------------vrei
csehvkhqthpitevrryhrlasdeanhl-------------------------------
-----------------------------------------------------DA-----
Y---S---EYRSVI----------GD-GECFYR----------S---FIFS-YL--EQ--
VI-DR----QDTH---------------------EEQR----LLDVV------Q-R-L-S
-T---QHAnlr-------------wnsEFS-R-S-S--RA--F-------K--D--L--I
------K---K----V---M--R-W-------K----K-H---G---R--------R---
-------N------S-M--------E------------S-T-------S------S----
---Nr------kEKLLE-FF---S---K---Y-D---T------T-LD------------
-------------IF-IF--LR------------------LVV-AI-EI---C-S-----
-H--E--E---V-------Y---E--L-LIPGLr---------------------gnYSL
ED--W-CIR---R---V---T--P--A--RR-F-T------------------D-----H
--VMM--VA-LAT-AL-------------EVPL-R-VE--R-V-R---------------
-----------------------------------------------G------------
--GHDPDIYTVPGV----------------------------------------------
----------------------------------------------------------LC
PRV----------------------------TLLY-SGD-HYGIIYP-------------
------------------------------------------------------------
--
>A0A1U8HSE4_GOSHI/45-302
------------------------------------------------------------
----------------------------e-EAKKIPF-VGDK--------EPL---SMLA
AEYES----gSP----ILLEKI-----------------------KVL--D--QQ-----
Y---A---AIRRTR----------GD-GNCFFR----------S---FMFS-YL--EH--
IL-ES----QDRA---------------------EVDR----IKGNV------E-E-C-R
-K---TLQ-------------------SLG-H-T-D--FT--F-------E--D--F--F
------S---L----F---L--E-Q-------L----E-C---V---L--------Q---
-------G------K-E--------D------------S-I-------S------Q----
---D---------ELIL-RS---R---D---Q-S---I------S-DY------------
-------------VV-MF--FR------------------FVT-SG-EI---R-K-----
-R--S--E---F-------F---E--P-FILGLt----------------------nATV
EQ--F-CKS---S---V---E--P--M--GE-E-S------------------D-----H
--VHI--TA-LSD-AL-------------GVPI-R-VV--Y-L-D---------------
-----------------------------------------------RSs--------cd
IGGVSVNHHDFLPTSG---------------DKSNAkgg---------------------
------------------------------------------------------stvpVK
PFI----------------------------SLLY-RPG-HYDILYP-------------
------------------------------------------------------------
--
>A0A1B7NVZ3_9EURO/88-329
------------------------------------------------------------
-------------------------epdl----QGPL-VGPK--------QSS---SMIT
SEYAN----aDP----IYVAKT-----------------------TAL--S--HT-----
H---S---HYRIMK----------GD-GNCGWR----------A---VAFG-YF--ET--
LF-NL----RDTT---------------------KLAQ----ELARI------K-S-F-N
-K---LLD-------------------SAG-C-Q-E--HL--Y-------E--M--F--V
------D---A----T---E--E-L-------L----G-Q---I---S--------E---
-------E------I-G--------K------------G-S-------Y------D----
---D--------TFLFD-AF---N---D---E-Y---N------S-SS------------
-------------II-MH--FR------------------LMT-SA-WM---K-Q-----
-N--P--S---R-------Y---V--D-FLGM--------------------------SV
DE--Y-CAK---T---I---E--T--V--KT-E-I------------------D-----E
--IGI--QG-LFD-GVie---------gsGFSI-E-IL--Y-L-D---------------
-----------------------------------------------RS-----------
-EGTEVTPHLLS---------------------SNN------------------------
----------------------------------------------------------PI
ATI----------------------------RLLY-RPG-HYDLLYQ-------------
------------------------------------------------------------
--
>W5P223_SHEEP/24-272
------------------------------------------------------------
----------claydeaimaqqdriqqei--AVQNPL-VSER--------LEL---SVLY
KEYAE----dDN----IYQQKI-----------------------KDL--H--KK-----
Y---S---YIRKTR----------PD-GNCFYR----------A---FGFS-HL--EA--
LL-DD----SK-----------------------ELQR----FKAVS------A-K-S-K
-E---DLV-------------------SQG-F-T-E--FT--I-------E--D--F--H
------N---T----F---M--D-L-------I----E-Q---V---E--------K---
-------R------T-P--------V------------A---------------------
-------------DLLA-SF---N---D---Q-S---T------S-DY------------
-------------LV-VY--LR------------------LLT-SG-YL---Q-R-----
-E--S--K---F-------F---E--H-FIEGG------------------------RTV
KE--F-CQQ---E---V---E--P--M--CK-E-S------------------D-----H
--IHI--IA-LAQ-AL-------------SVSI-Q-VE--Y-M-D---------------
-----------------------------------------------RG-----------
-EGGTTNPHVFP----------------------EG------------------------
----------------------------------------------------------SE
PKV----------------------------YLLY-RPG-HYDILYK-------------
------------------------------------------------------------
--
>J3KH30_COCIM/20-262
------------------------------------------------------------
-------------------------epdi----QGPL-VGPK--------QST---DAIV
SEYAQ----gHP----IYVAKT-----------------------SAL--A--AT-----
H---S---FYRIMK----------GD-GNCGWR----------A---IAFG-YF--EN--
LF-HL----RDLN---------------------KVAQ----ETARI------K-S-F-N
-N---LLN-------------------SVG-H-Q-E--DL--Y-------E--M--F--V
------D---A----T---M--D-L-------L----A-K---V---S--------K---
-------A------I-E--------T------------G-N-------Y------D----
---D--------TFLLD-EF---N---L---E-Y---N------S-TS------------
-------------II-QH--FR------------------LMT-SA-WM---R-L-----
-N--H--E---R-------Y---Q--S-FLSE--------------------------PL
DN--Y-CAK---A---I---E--T--V--RT-E-I------------------D-----E
--IGL--QG-LVD-GVia---------dsGFAV-Q-IA--Y-L-D---------------
-----------------------------------------------RS-----------
-SGNEVNFHLLT--------------------PNQP------------------------
----------------------------------------------------------SL
ATI----------------------------RLLY-RPG-HYDLLYQ-------------
------------------------------------------------------------
--
>B9GZ22_POPTR/29-270
------------------------------------------------------------
------------gdddimqqqssvpfvgd-------------------------------
---------------------------------------------KVL--G--DK-----
Y---V---AIRRTR----------GD-GNCFFR----------S---FMFS-YL--EH--
IL-EK----QDRA---------------------EVDR----IKANV------E-E-C-R
-K---TLQ-------------------SLG-Y-V-D--FT--F-------E--D--F--F
------A---L----F---L--E-Q-------L----D-D---V---L--------Q---
-------G------N-E--------T------------S-I-------S------H----
---E---------ELLN-RS---R---D---Q-S---V------S-DY------------
-------------VV-MF--FR------------------FVT-SG-EI---R-R-----
-R--S--E---F-------F---E--P-FVFGLt----------------------nTTV
EQ--F-CKS---S---V---E--P--M--GE-E-S------------------D-----H
--VHI--TA-LSD-AL-------------GVPI-R-VV--Y-L-D---------------
-----------------------------------------------RSs--------cd
AAGVSVNHHDFIPTPRnlp--------satgAGSES------------------------
----------------------------------------------------------IN
PFI----------------------------TLLY-RPG-HYDILYP-------------
------------------------------------------------------------
--
>A0BCD9_PARTE/276-490
------------------------------------------------------------
--------leklkqfsfnfnqsklleyvn-------------------------------
------------------------------------------------------------
--------GQRRAR----------ED-SNNFYA----------V---FGYQ-YL--DI--
IL-TH----ADDQ---------------------NFET----FMENI------K-G-I-P
-F---DLFn-----------------nQSA-F-T-K--EE--Q-------Q--E--L--K
------E---I----F---C--Y-R-------C----I-E---L---R------------
-------Q------I-E--------I------------S-Q--------------R----
---S--------NELWH-QI---S---D---N-N---N------S-FYg-----------
------------lTM-IF--IR------------------NLI-QQ-IV---Q-Q-----
-------S---E-------F---K--D-HINA-------------------------QDS
EQ--I-ISK---I---L---EwnT--P--CP-E-A------------------E-----F
--I-M--EV-LSH-EL-------------ELCI-I-LF--Y-L-K---------------
-----------------------------------------------EE-----------
--QQELSLRIFG------------------------------------------------
------------------------------------------------------------
-----------------------------------------------deqnyqlymlqhs
nefys-------------------------------------------------------
--
>A0A0V1EXI5_TRIPS/26-262
------------------------------------------------------------
---------------------------ev--AASQPL-IGSK--------ESL---DRLV
KEYSQd---tNS----RFYEKA-----------------------TQL--Q--NK-----
Y---T---SLRRVR----------GD-GNCFYR----------A---VAFN-LC--EK--
LL-QN----RE-----------------------NVDY----YLSLL------D-A-W-Q
-T---CME-------------------KLG-Y-Q-N--LT--I-------T--E--F--F
------E---T----F---A--D-L-------L----T-C---I---K--------K---
-------G------M-T--------E------------E---------------------
-------------QLLE-RF---N---D---Q-Y---M------S-DY------------
-------------SV-VF--MR------------------LIT-AG-YM---L-E-----
-N--V--A---L-------F---E--G-FIEGG------------------------RTV
RE--F-CSS---E---V---E--P--M--GR-E-C------------------E-----H
--VSI--LA-LAN-AL-------------DISL-R-IE--Y-L-D---------------
-----------------------------------------------QS----------q
AIGNNPNHHSVN--------------------ITNN------------------------
----------------------------------------------------------EK
MEI----------------------------YFLY-RPG-HYDILY-c------------
------------------------------------------------------------
--
>L1I9P6_GUITH/1012-1240
------------------------------------------------------------
---------------------------nk--LSHTPC-IGNL--------QGF---EVLE
KFYSTg--egNE----VFRRKL-----------------------SSL--R--SV-----
Y--gK---GFRAVK----------GD-GNCFIR----------G---YMFA-VL--QS--
LL-SL----PR-Q---------------------EASG----FKGIL------T-A-Y-N
-I---MMLdk---------------qlGLG-Y-S-G--LA--V-------S--D--F--Y
------E---D----M---L--N-E-------V----T-L---I---E--------E---
-------G------S-M--------T------------E-E-------------------
-------------MLED-NF---N---L---L-S---F------S-NS------------
-------------LV-TF--TR------------------LVC-SC-YI---Q-Q-----
-H--P--Q---H-------F---A--P-FLGIDtsdt----------------damkREV
RD--F-CLR---E---V---E--P--L--ER-E-V------------------D-----Q
--VQI--IA-LTS-AF-------------GFGV-R-VA--H-L-D---------------
-----------------------------------------------RS-----------
-DGP--------------------------------------------------------
------------------------------------------------------------
-----------------------------------------------lnfhgdppi----
------------------------------------------------------------
--
>A0A1U7ZQR6_NELNU/45-216
------------------------------------------------------------
----------------------------e-EAEKMPF-VGDK--------EPL---SALA
AEYQS----gSP----ILQEKI-----------------------KLL--G--EQ-----
Y---T---AIRRTR----------GD-GNCFFR----------S---FMFS-YL--EH--
IL-ES----QDKA---------------------EVDR----IIVNV------E-Q-C-K
-K---TLQ-------------------SLG-Y-A-D--FT--F-------E--D--F--F
------A---L----F---L--E-Q-------L----E-S---V---L--------Q---
-------G------S-D--------S------------S-I-------S------H----
------------DELVT-RS---R---D---Q-S---I------S-DY------------
-------------VV-MF--FR------------------FVT-SG-EI---R-R-----
-R--S--D---F-------F---E--P-FILGLt----------------------nASV
------------------------------------------------------------
------------------------------------------------------------
------------------------------------------------------------
------------------------------------------------------------
------------------------------------------------------------
-----------------------------------------------eqs----------
------------------------------------------------------------
--
>A0A0B4GRF9_9HYPO/20-269
------------------------------------------------------------
-------------------------rpkl----QGPL-VGEK--------TPS---EVIT
NEYAK----aDQ----VYVEKT-----------------------IAL--P--QT-----
Y---S---HYRPIR----------GD-GNCGWR----------A---IGFS-YF--ET--
LI-ER----GDQA---------------------QIEG----EFARL------K-S-L-N
-H---LLA-------------------TVG---E-Y--NY--F-------E--D--F--A
------D---E----A---F--D-L-------I----R-E---L---A--------R---
-------I------I-D--------K------------P-A-------A------A----
---H--------SLLHQ-KW---N---D---V-A---V------E-GS------------
-------------LI-FY--FR------------------LLA-AT-FL---K-A-----
-N--A--E---T-------Y---A--P-FIPGG------------------------QGV
DE--Y-CSH---N---I---E--V--V--NR-E-I------------------E-----H
--LGI--VA-LAN-ILlk---------pvNFVL-E-IA--Y-L-D---------------
-----------------------------------------------RS-----------
-TGSQVNQYRFPEEAN--------------dKDVSS------------------------
----------------------------------------------------------LG
TFI----------------------------YLLY-RPD-HYDILYR-------------
------------------------------------------------------------
--
>A0A287H3E3_HORVV/28-198
----------------------------------------------------------rs
srrlsmslqqavllngctreacrspfqag-------------------------------
------------------------------------------------------------
------------------------------------------------------------
------------------------------------------------------------
------------------------------------------------------------
------------------------------------------------------------
------------------------------------------------------------
------------------------------------------------------------
-------------VI-PL--LR------------------LLT-ET-EI---R-T-----
-E-----K---F-------Y---K--Q-YIPEN------------------------LSV
CQ--F-CRK---T---V---R--S--L--DA-E-A------------------S-----T
--IQM--RA-LTF-AL-------------GIPL-R-VE--V-V-D---------------
-----------------------------------------------NSl---------m
DQGVLVKRLDFFHETDw------------dkG---Plrltrgylssstapi---------
-------------------------------------------qlkqgsynadllspdGT
PMP----------------------------TLLC-RRD-QCDILY-r------------
------------------------------------------------------------
--
>M2NFL2_BAUCO/115-361
------------------------------------------------------------
------------------------epevi-----GPL-VGPR--------EPS---TKIT
TEYAS----aDP----VYQVKT-----------------------AAL--P--QK-----
Y---S---HYRTVR----------GD-GKCGWR----------A---VGFG-YF--EA--
LI-RS----DDST---------------------KFLF----EEARL------R-S-M-S
-N---VFT-------------------AAG-I-D-S--MV--Y-------E--D--F--A
------D---E----A---L--G-L-------L----R-R---I---Y--------D---
-------A------A-H--------T------------G-D--------------A----
---T--------EILFE-AF---N---D---E-T---V------Q-NY------------
-------------II-TY--LK------------------LIT-TA-WM---K-T-----
-N--A--G---D-------Y---A--P-WIENG------------------------QTV
DE--Y-CDH---S---I---M--P--I--GA-E-I------------------E-----S
--AGL--AP-LKD-VLls---------paGIAL-E-VH--Y-L-D---------------
-----------------------------------------------RS----------p
TDAGDIQNYYFG-------------------PASQP------------------------
----------------------------------------------------------TV
GTV----------------------------RLLY-RPG-HYDILYK-------------
------------------------------------------------------------
--
>A0A0D3F5L5_9ORYZ/161-373
------------------------------------------------------------
------------kkipmgeaanhyfrnid-------------------------------
----------NS----FQQPRL-----------------------KYL--S--HH-----
Y---S---EFRPVH----------RD-EECFYR----------S---FIFS-YL--EQ--
VV-DS----IGTR---------------------EEDR----LLAAV------R-A-L-A
-T---KAE-------------------NLQ-W-A-S--EF--S-------Q--K-----H
------K---A----F---E--R-L-------I----E-K---I---K------------
------------------------------------------------------------
--------------GWK-RM---Q---E---H-P---I----------------------
----------------SI--IR------------------LVA-AT-WM---C-T-----
-R--I--W---N-------Y---E--W-CATNCg---------------------enQNL
ED--W-CSK---H---V---I--A--P--RV-Y-A------------------T-----S
--AAV--KA-CAE-AL-------------RVTV-Q-VE--N-V-H---------------
-----------------------------------------------DG-----------
--TCESTHYIV------------------------R------------------------
----------------------------------------------------------CA
PRM----------------------------TLLR-IES-HYDIIYP-------------
------------------------------------------------------------
--
>E5SD46_TRISP/54-239
------------------------------------------------------------
-----------------------rfyeka-------------------------------
------------------------------------------------------------
------------------------------------------------------------
------------E---------------------NVDY----YLALL------D-A-W-Q
-T---CME-------------------KLG-Y-Q-N--LT--I-------T--E--F--F
------E---T----F---A--D-L-------L----T-C---I---K--------N---
-------G------M-T--------E------------E---------------------
-------------QLLA-RF---N---D---Q-Y---M------S-DY------------
-------------SV-VF--MR------------------LIT-AG-YM---L-E-----
-N--V--I---L-------F---E--G-FIEGG------------------------RTV
RE--F-CSS---E---V---E--P--M--GR-E-C------------------E-----H
--VSI--MA-LVN-ALvfflfiiyysvvaDISL-R-IE--Y-L-D---------------
-----------------------------------------------QS----------q
AIGNNQMHHSVN--------------------DNNN------------------------
----------------------------------------------------------DK
MEM----------------------------YFLY-RPG-HYDILY-c------------
------------------------------------------------------------
--
>A0A287TB55_HORVV/249-377
------------------------------------------------------------
-------qthpitevrryhklasdkanhl-------------------------------
-----------------------------------------------------DA-----
Y---S---EFRRVI----------GD-GECFYR----------S---FIFS-YL--EQ--
VI-DR----LDTD---------------------EEHR----LLDVL------E-T-A-S
-A---RHA-------------------DLG-W-N-S--EF--P----------R--S--S
------R---A----F---K--E-L-------I----E-K---V---M--------K---
-------W------K-S--------T------------Q-S-------T-----------
------------------------------------------------------------
------------------------------------------------------------
------------------------------------------------------------
------------------------------------------------------------
------------------------------------------------------------
------------------------------------------------------------
------------------------------------------------------------
------------------------------------------------------------
-----------------------------------------------sshckgnllknll
kffstyektkd-------------------------------------------------
--
>H2LIB7_ORYLA/1-223
------------------------------------------------------------
------------------------maavc-------L-VSCK--------EDI---STLV
SAEN-------------AHPKQ-----------------------KDL--D--GE-----
F---F---GVRKIL----------GD-GNCFYR----------A---FCFA-YL--ES--
IF-HI----PR-----------------------ALER----FKQKI------I-Q-S-G
-Q---VLA-------------------VAG-F-E-E--SS--F-------I--H--H--L
------D---T----V---V--N-V-------V----E-E---C---Q--------A---
-------D------E-Q--------E------------S---------------------
-------------TLLK-LF---N---D---S-A---V------S-DG------------
-------------VV-QY--LR------------------LLT-SA-HL---Q-N-----
-F--A--D---F-------F---C--N-FVEA-------------------------PDL
QV--Y-CRQ---E---V---E--V--M--AM-E-C------------------D-----H
--VDI--LA-LSQ-AL-------------DVGL-H-IV--S-L-E---------------
-----------------------------------------------G------------
-EQQQLVHYIIP----------------------EG------------------------
----------------------------------------------------------AQ
PSL----------------------------HLLY-QSS-HYNILYQ-------------
------------------------------------------------------------
--
>A0A2K2B815_POPTR/1-201
------------------------------------------------------------
------------------------------------------------------------
------------------------------------------------------------
------------------------------------------------MFS-YL--EH--
IL-EK----QDRA---------------------EVDR----IKANV------E-E-C-R
-K---TLQ-------------------SLG-Y-V-D--FT--F-------E--D--F--F
------A---L----F---L--E-Q-------L----D-D---V---L--------Q---
-------G------N-E--------T------------S-I-------S------H----
---E---------ELLN-RS---R---D---Q-S---V------S-DY------------
-------------VV-MF--FR------------------FVT-SG-EI---R-R-----
-R--S--E---F-------F---E--P-FVFGLt----------------------nTTV
EQ--F-CKS---S---V---E--P--M--GE-E-S------------------D-----H
--VHI--TA-LSD-AL-------------GVPI-R-VV--Y-L-D---------------
-----------------------------------------------RSs--------cd
AAGVSVNHHDFIPTPRnlp--------satgAGSES------------------------
----------------------------------------------------------IN
PFI----------------------------TLLY-RPG-HYDILYP-------------
------------------------------------------------------------
--
>A0A0E0K0D5_ORYPU/144-356
------------------------------------------------------------
--------------------gtfimlskr-------------------------------
---ER-----ES----AIIARL-----------------------VPL--H--GH-----
Y---S---ALRPVH----------RD-GESFYR----------S---FIFS-YL--EQ--
IV-DR----VDTH---------------------EEDR----LLAAV------R-E-L-A
-R---RAE-------------------HFQ-W-A-S--EF--S----------R--R--R
------K---A----F---E--M-L-------I----E-K---I---K--------G---
-------W------K-C--------M------------S---------------------
--------------QYP-TL---K---V---R-S--------------------------
-----------------L--ER------------------LAA-SI-WM---C-Sp----
dH--R--A---M-------Y---A--P-GVIGPg---------------------egRSL
ED--W-CST---Q---V---I--P--P--RV-H-A------------------D-----E
--VAV--RA-LAA-AL-------------QVFV-R-VE--T-P-E---------------
------------------------------------------------------------
YGGRQDSYYIAR------------------------------------------------
----------------------------------------------------------DR
PRV----------------------------TLLC-IDS-QYDIVYP-------------
------------------------------------------------------------
--
>L7JWR3_TRAHO/73-172
------------------------------------------------------------
----------vdesveirdkdsmfemvdl-------------------------------
------------------------------------------------------------
------------------------------------------------------------
------------------------------------------------------------
------------------------------------------------------------
------------------------------------------------------------
------------------------------------------------------------
----------------------------------------------NS------------
-------------LT-MF--LK------------------LLV-ST-EM---K-L-----
-N--E--E---F-------Y---A--P-FLSK--------------------------SV
SA--Y-VSE---S---V---E--P--F--YK-D-T------------------D-----Y
--VDI--LA-FSR-ML-------------GIKV-L-VY--T-I-E---------------
------------------------------------------------------------
------------------------------------------------------------
------------------------------------------------------------
-----------------------------------------------ghcneigtgsvel
g-----------------------------------------------------------
--
>A0A1V6Q217_9EURO/565-807
------------------------------------------------------------
-------------------------epdv----QGPL-VSRK--------EPT---QSVA
LEYAN----aDP----AFSSKT-----------------------NAL--A--IT-----
H---P---EYRIMK----------GD-GNCGWR----------A---VAFG-YF--ET--
LF-AL----RDPM---------------------RIQR----EITRF------K-S-L-E
-M---LLK-------------------QVG-H-S-E--HL--Y-------E--I--F--T
------D---A----T---E--D-L-------F----T-Q---T---I--------N---
-------A------I-Q--------S------------G-A-------G------D----
---E--------SFLVE-TF---N---N---E-F---A------S-SA------------
-------------VI-TH--FR------------------LLT-SS-WM---R-L-----
-N--P--H---R-------Y---Q--A-FLSV--------------------------PL
EQ--Y-CAS---Q---I---D--P--L--KT-E-I------------------D-----E
--IGL--QA-LVD-GVie---------gaGFGV-E-IL--Y-L-D---------------
-----------------------------------------------RS-----------
-EGDAVTPHQLS--------------------PHNP------------------------
----------------------------------------------------------SG
ATI----------------------------RLLY-RPG-HYDLLYP-------------
------------------------------------------------------------
--
>A0A1B0A4T8_GLOPL/26-261
------------------------------------------------------------
---------------------------ei--SETIPL-VSEK--------LPV---ACLN
EEYLG-----DA----VFTSKI-----------------------LDL--A--SK-----
Y---S---FMRRTR----------PD-GNCFFR----------A---FAYA-YL--EH--
LI-SN----KD-----------------------DYEK----FRQLA------E-T-S-K
-D---KLV-------------------ELG-F-P-R--LT--L-------E--D--F--H
------E---T----F---M--E-V-------V----R-K---V---D--------P---
-------N------A-T--------S------------E-G-------D------M----
---S--------AQLHN-VF---N---D---Q-G---Y------S-DY------------
-------------VV-VY--LR------------------LLT-SG-KL---E-E-----
-E--A--D---F-------Y---Q--N-FIEGN------------------------YTI
EE--F-RHQ---E---V---E--P--M--YK-E-S------------------D-----H
--IHI--IA-LCS-AL-------------GVGV-R-VE--Y-M-D---------------
-----------------------------------------------RG-----------
-EGGLVKAHDFP----------------------EG------------------------
----------------------------------------------------------QT
PKV----------------------------FLIY-RPG-HYDILYP-------------
------------------------------------------------------------
--
>A0A1D6BS15_WHEAT/7-119
------------------------------------------------------------
---------eapfwsheasdavraswrde-------------------------------
-----------H----KACDDA-----------------------KKL--S--AN-----
Y---S---EYRKVP----------GD-GSCFYR----------S---FIYS-YL--EQ--
LV-KV----SHEEe-------------------lRLLG----ALEPM------W-E-K-F
-Q---RLH-------------------LPG-S-Y-S--DL--H-------D--A--F--V
------G---F----I---L--E-C-------M----E----------------------
------------------------------------------------------------
------------------------------------------------------------
------------------------------------------------------------
------------------------------------------------------------
------------------------------------------------------------
------------------------------------------------------------
------------------------------------------------------------
------------------------------------------------------------
------------------------------------------------------------
-----------------------------------------------qkqklsv------
------------------------------------------------------------
--
>A0A067ST78_GALM3/26-275
------------------------------------------------------------
----------------------------d-SVPTRPL-IDAL--------APM---STLR
AEYEN----gSP----SFLKQI-----------------------DWL--T--NN----g
F---D---RVRRTR----------GD-GDCFYR----------S---LGFA-YI--ES--
TI-NN----PERD--------------------fAVAS----SLSVL------S-S-T-K
-E---TLD-------------------KAG-I-E-K--LV--Y-------E--D--F--Y
------D---D----F---T--S-L-------I----E-S---I---T--------K---
-------P------G-A--------D------------G-L-------V------L----
---N-------gERLLQ-AF---Q---Q---A-E---I------S-NS------------
-------------IV-IY--LR------------------FLT-SA-QI---R-L-----
-N--R--E---A-------Y---E--G-FLVHPdt-------------------kepMDV
DS--F-CAN---V---V---Q--A--M--GK-E-A------------------D-----N
--VEI--EA-LCR-AL-------------QLNV-E-LA--Y-L-N---------------
-----------------------------------------------GV-----------
-RTDGVDFIKFE-------------------NDSNN------------------------
----------------------------------------------------------SA
PPL----------------------------VLLY-RPG-HYDILVK-------------
------------------------------------------------------------
--
>A0A1S3W5E6_ERIEU/40-271
------------------------------------------------------------
---------------------------ei--AVQNPL-VSER--------LEL---SVLY
KEYAE----dDN----IYQQKI-----------------------KDL--H--KK-----
Y---S---HIRKTR----------PD-GNCFYR----------A---FGFS-HL--EA--
LL-DD----SK-----------------------ELQR----FKAVS------A-K-S-K
-E---DLV-------------------SQG-F-T-E--FT--I-------E--D--F--H
------N---T----F---M--D-L-------I----E-Q---V---E--------K---
-------Q------T-S--------V------------A---------------------
-------------ELLA-SF---N---D---Q-S---T------S-DY------------
-------------LV-VY--LR------------------LLT-SG-HL---Q-R-----
-E--S--K---F-------F---E--H-FIEGG------------------------RTV
KE--F-CQQ---E---V---E--P--M--CK-E-S------------------D-----H
--IHI--IA-LAQ-AL-------------SVSI-Q-VE--Y-M-D---------------
-----------------------------------------------RG-----------
-EGGTTNPHVFP----------------------EG------------------------
----------------------------------------------------------SE
PKV----------------------------YLLY-RPG-HYDILYK-------------
------------------------------------------------------------
--
>A0A0B7N817_9FUNG/27-262
------------------------------------------------------------
----------------------------m-EAQKTPL-VCQE--------ASI---KTLQ
EEFKN-----NK----PYLTKI-----------------------IQL--S--KT-----
H---D---KIRKCR----------GD-GNCFYR----------A---LSFA-WF--ES--
AM-KD----KS-----------------------TYDT----RLQIL------E-N-T-C
-D---LLK-------------------RGG-F-E-K--LA--F-------E--D--F--Y
------E---I----T---L--E-Q-------Y----K-S---L---D--------R---
-------N------D-P--------D------------M---------------------
--------------LLV-GF---Q---S---D-E---I------S-NS------------
-------------IV-MH--FR------------------FLA-SA-FL---R-I-----
-N--A--A---E-------Y---E--P-FLVDE-----------------------mVSI
DE--F-CSM---H---V---E--A--F--GR-E-S------------------D-----H
--LHI--IA-LCK-AL-------------EIPI-K-VV--Y-L-D---------------
-----------------------------------------------GG-----------
-EGDDAAVHQFWPS-----------------DQDQD------------------------
----------------------------------------------------------ER
TPI----------------------------ELIY-RPG-HYDILYS-------------
------------------------------------------------------------
--
>M4EMQ3_BRARP/39-185
------------------------------------------------------------
----------------mfleqlddillgs-------------------------------
------------------------------------------------------------
------------------------------------------------------------
------------------------------------------------------------
------------------------------------------------------------
------------------------------------------------------------
----------------D--------D----------------------------------
---Y--------EELVN-RS---R---D---Q-S---V------S-DY------------
-------------IV-MF--FR------------------FVT-AG-EI---R-T-----
-R--A--E---F-------F---E--P-FITGLs----------------------nSTV
DH--F-CKT---S---V---E--P--M--GE-E-S------------------D-----H
--IHI--TT-LSD-AL-------------GVAI-R-VV--Y-L-D---------------
-----------------------------------------------RSs--------cd
SGGVTVNHHDFVPVGTs-------------eKQEEA------------------------
----------------------------------------------------------SA
PFI----------------------------TLLY-RPG-HYDILYP-------------
------------------------------------------------------------
--
>A0A1D5UC83_WHEAT/143-420
------------------------------------------------------------
-----------------------ddrpta---------LGSE--------EQL---AELV
RESPD-----NS----IIQEKM-----------------------KIL--S--KH-----
Y---V---LFRRTR----------QD-GSCFYR----------A---FLFS-YM--EI--
LR-QM----QDKQ--------------------aEVTR----LMECL------E-M-Y-T
-D---RFS-------------------RLK-W-D-K--AY--F-------F--N--P--E
------K---Y----F---S--S-V-------V----S-E---L---N--------E---
-------V------L-N--------V------------I-A-------A------G----
---Ct------sEWLYK-RS---L---Q---E-T---F------S-GR------------
-------------II-SF--LR------------------LLT-ET-EI---R-T-----
-E-----E---F-------Y---K--Q-SIPQN------------------------LNV
LQ--F-CWK---T---V---R--S--L--DA-E-A------------------T-----T
--TQM--RA-LTY-TL-------------GIPL-R-VE--V-V-D---------------
-----------------------------------------------KS-----------
STGQGVLVKRLDFFHQ---------------ADLNKgplhltrgylssstap--------
------------------------------------------klleeggddanllssdGA
PLL----------------------------TLLC-RRG-HCDILYR-------------
------------------------------------------------------------
--
>A0A2I3MTU3_PAPAN/2-231
------------------------------------------------------------
---------------------------rs--ETSFNL-ISEK--------CDI---LSIL
RDHPE-----NR----IYRRKI-----------------------EEL--S--KR-----
F---T---AIRKTK----------GD-GNCFYR----------A---LGYS-YL--ES--
LL-GK----SR-----------------------EIFK----FKERV------L-Q-T-P
-N---DLL-------------------AAG-F-E-E--HK--F-------R--N--F--F
------N---A----F---Y--S-V-------V----E-L---V---E--------K---
-------D------G-S--------V------------S---------------------
-------------SLLK-VF---N---D---Q-S---A------S-DH------------
-------------IV-QF--LR------------------LLT-SA-FI---R-N-----
-R--A--D---F-------F---R--H-FIDEE------------------------MDI
KD--F-CTH---E---V---E--P--M--AT-E-C------------------D-----H
--IQI--TA-LSQ-AL-------------SIAL-Q-VE--Y-V-D---------------
------------------------------------------------------------
EMDTALNHHVFP----------------------EA------------------------
----------------------------------------------------------AT
PSV----------------------------YLLY-KTS-HYNILY-a------------
------------------------------------------------------------
--
>A0A287H3B4_HORVV/110-177
------------------------------------------------------------
------------------------daypk-------I-LGRQ--------EQL---SELV
RESPD-----NS----IIQEKM-----------------------KIL--N--KH-----
Y---V---RFRRTL----------RD-GSCFYR----------A---FMFS-YM--VT--
------------------------------------------------------------
------------------------------------------------------------
------------------------------------------------------------
------------------------------------------------------------
------------------------------------------------------------
------------------------------------------------------------
------------------------------------------------------------
------------------------------------------------------------
------------------------------------------------------------
------------------------------------------------------------
------------------------------------------------------------
------------------------------------------------------------
-----------------------------------------------vsvyllm------
------------------------------------------------------------
--
>A0A1D6PYH3_MAIZE/135-254
------------------------------------------------------------
--------------------------pig-------------------------------
------------------------------------------------------------
------------------------------------------------------------
------------------------------------------------------------
------------------------------------------------------------
------------------------------------------------------------
------------------------------------------------------------
------------------------------------------------------------
----------------------------------------FVT-SG-EI---Q-R-----
-R--S--D---F-------F---E--P-FISGLt----------------------nSTV
VQ--F-CKA---S---V---E--P--M--GE-E-S------------------D-----H
--VHI--IA-LSD-AL-------------GVPI-R-VM--Y-L-D---------------
-----------------------------------------------RSs--------cd
TGNLSVNHHDFIPSANd------------seG---Daatt--------------------
-----------------------------------------------------papatEK
PYI----------------------------TLLY-RPG-HYDILYP-------------
------------------------------------------------------------
--
>A0A287H3L6_HORVV/1-85
------------------------------------------------------------
----------------------------m-------------------------------
---------------------------------------------KIL--N--KH-----
Y---V---RFRRTL----------RD-GSCFYR----------A---FMFS-YM--EI--
LR-HL----QDKQ--------------------dEVTR----LMECL------D-I-S-K
-D---RFS-------------------RL-------------------------------
------------------------------------------------------------
------------------------------------------------------------
------------------------------------------------------------
------------------------------------------------------------
------------------------------------------------------------
------------------------------------------------------------
------------------------------------------------------------
------------------------------------------------------------
------------------------------------------------------------
------------------------------------------------------------
-----------------------------------------------rwhkadfsidpek
yfsrvvsvstvl------------------------------------------------
--
>A0A0E0DJA0_9ORYZ/251-432
------------------------------------------------------------
---------------------------kg-------------------------------
------------------------------------------------------------
------------------------------------------------------------
------------------------------------------------------------
------------------------------------------------------------
------------------------------------------------------------
------------------------------------------------------------
------------------------------------------------------------
----------------------------------------FVT-EI-EI---C-T-----
-H--E--D---Q-------Y---K--D-FLLTAd----------------------cASV
FE--F-CQV---E---V---R--P--E--NA-E-A------------------S-----Q
--QQM--KA-LAE-AL-------------GIPV-L-VE--N-L-Dttskenetpelnqhf
i-----------------------------yprpeseegtmlgplnlHE----------i
VSPESSGYHAARGELQnqpgt-----sgsstN---Sstealglqsigtsstpn-------
-----------------------------------------erdgngdmtindlspaeRR
RLA----------------------------TLLY-RPG-HYDILCP-------------
------------------------------------------------------------
--
>A0A287H3M5_HORVV/1-225
------------------------------------------------------------
------------------------------------------------------------
------------------------------------------------------------
------------------------------------------------MFS-YM--EI--
LR-HL----QDKQ--------------------dEVTR----LMECL------D-I-S-K
-D---RFSrlr------------whkaDFS-IdP-E--KY--F-------S--R--V--V
------S---E----L---E--E-V-------I----N-V---I---A--------A---
--------------G-C--------T------------S-E-------------------
-------------WLYQ-RS---L---Q---E-S---F------S-GR------------
-------------VI-PL--LR------------------LLT-ET-EI---R-T-----
-E-----K---F-------Y---K--Q-YIPEN------------------------LSV
CQ--F-CRK---T---V---R--S--L--DA-E-A------------------S-----T
--IQM--RA-LTF-AL-------------GIPL-R-VE--V-V-D---------------
-----------------------------------------------NSl---------m
DQGVLVKRLDFFHETDw------------dkG---Plrltrgylssstapi---------
-------------------------------------------qlkqgsynadllspdGT
PMP----------------------------TLLC-RRD-QCDILY-r------------
------------------------------------------------------------
--
>F6QN11_CALJA/40-271
------------------------------------------------------------
---------------------------ei--AVQNPL-VSER--------LEL---SVLY
KEYAE----dDN----IYQQKI-----------------------KDL--H--KK-----
Y---S---YIRKTR----------PD-GNCFYR----------A---FGFS-HL--EA--
LL-DD----SK-----------------------ELQR----FKAVS------A-K-S-K
-E---DLV-------------------SQG-F-T-E--FT--I-------E--D--F--H
------N---T----F---M--D-L-------I----E-Q---V---E--------K---
-------Q------T-S--------V------------A---------------------
-------------DLLA-SF---N---D---Q-S---T------S-DY------------
-------------LV-VY--LR------------------LLT-SG-YL---Q-R-----
-E--S--K---F-------F---E--H-FIEGG------------------------RTV
KE--F-CQQ---E---V---E--P--M--CK-E-S------------------D-----H
--IHI--IA-LAQ-AL-------------SVSI-Q-VE--Y-M-D---------------
-----------------------------------------------RG-----------
-EGGTTNPHIFP----------------------EG------------------------
----------------------------------------------------------SE
PKV----------------------------YLLY-RPG-HYDILYK-------------
------------------------------------------------------------
--
>A0A287H3C1_HORVV/73-197
------------------------------------------------------------
------------------------daypk-------I-LGRQ--------EQL---SELV
RESPD-----NS----IIQEKMk---------------------vCIL--N--KH-----
Y---V---RFRRTL----------RD-GSCFYR----------A---FMFS-YM--EI--
LR-HL----QDKQ--------------------dEVTR----LMECL------D-I-S-K
-D---RFS-------------------RLR-W----------------------------
------------------------------------------------------------
------------------------------------------------------------
------------------------------------------------------------
------------------------------------------------------------
------------------------------------------------------------
------------------------------------------------------------
------------------------------------------------------------
------------------------------------------------------------
------------------------------------------------------------
------------------------------------------------------------
-----------------------------------------------hkadfsidpekyf
srvvsyehnsassvnqhdl-----------------------------------------
--
>A0A093VAJ7_TALMA/102-328
------------------------------------------------------------
---------------------------ml----QGAL-VSPK--------QSS---QIIS
AEYSN----aDP----AFVTKT-----------------------NAL--A--VT-----
H---P---FTRTMK----------GD-GNCGWRv-------wpA---VAFG-YF--EN--
LF-FL----RDTI---------------------KVQS----ELSRI------K-S-M-N
-A---LLD----------------------------------------------------
------Q---T----F---G--H-V-------I----D-A---I---Q--------K---
-------G------V-P--------D------------E-S-------------------
-------------FLVD-IF---N---D---F-S---Q------S-MS------------
-------------II-TH--FR------------------LLT-GA-WM---K-L-----
-N--Q--P---R-------Y---Q--A-FLSM--------------------------PV
DQ--Y-CVT---R---I---E--P--A--KT-E-I------------------D-----E
--VGL--QA-LVD-SVie---------gsDIAV-E-IL--Y-L-D---------------
-----------------------------------------------RS-----------
-QGDAVTPHLLT--------------------PNRQ------------------------
----------------------------------------------------------NL
ATI----------------------------RLLY-RPG-HYDILYS-------------
------------------------------------------------------------
--
>A0A1Y1UT00_9TREE/39-280
------------------------------------------------------------
----------------------------e-DVTSRPL-ISAP--------VPL---SVIR
DEYKN----gSS----TVLKKI-----------------------DWL--Q--AN----g
W---D---QVWRAR----------GD-GDCFYR----------S---FTIA-YF--LR--
IL-HS----SEPQ--------------------lQANL----AFDAV------Q-R-A-L
-P---AMQ-------------------QVG-F-D-P--DL--Y-------E--E--F--L
------E---P----L---L--V-L-------L----R-G---F---D--------A---
-------D------T-P--------T------------E-W-------------------
-------------TLIQ-QL---Q---D---A-E---R------S-NC------------
-------------IV-VA--LR------------------LVT-SA-YI---R-T-----
-H--E--D---V-------F---S--P-FLLSPtt-------------------flpLTT
DD--F-CRQ---E---V---E--P--C--GK-E-A------------------D-----H
--AQI--MA-LSE-AL-------------HMGV-R-IA--Y-L-D---------------
-----------------------------------------------RS-----------
-EVQDINWVSFG----------------------PE------------------------
----------------------------------------------------------TE
DPL----------------------------TLLY-RPG-HYDVVT-k------------
------------------------------------------------------------
--
>A0A287HRA4_HORVV/19-140
------------------------------------------------------------
------------------------vrylk-------------------------------
------------------------------------------------------------
------------------------------------------------------------
------------------------------------------------------------
------------------------------------------------------------
------------------------------------------------------------
------------------------------------------------------------
------------RKLLE-FF---S---T---Y-D---Q------T-EE------------
-------------IF-VF--LR------------------LVA-AT-WL---C-L-----
-H--W--A---D-------Y---D--Q-DIPGLg---------------------enDIV
AD--W-CLQ---H---V---T--P--R--RV-V-A------------------N-----R
--VQV--WA-LAG-AL-------------QVSL-V-LV--Q-L-N---------------
-----------------------------------------------EE-----------
---EADHVYVSP----------------------EA------------------------
----------------------------------------------------------DA
ARV----------------------------HVLF-AIN-HYDILYP-------------
------------------------------------------------------------
--
>M0ZBS3_HORVV/3-136
------------------------------------------------------------
----------------wkstqstsshckg-------------------------------
------------------------------------------------------------
------------------------------------------------------------
------------------------------------------------------------
------------------------------------------------------------
------------------------------------------------------------
-------------------------------------------------------N----
---L-------lKNLLK-FF---S---T---Y-E---K------T-KD------------
-------------IF-VF--LR------------------LLV-AI-EI---C-S-----
-H--R--V---V-------Y---E--P-IIPEVvr--------------------gnCSL
EV--W-CLE---H---V---I--P--A--RV-D-A------------------D-----H
--VMM--VA-LAS-AL-------------EVPL-R-VE--S-F-Q---------------
-----------------------------------------------RG-----------
YAPDIYTRPGVP------------------------------------------------
-----------------------------------------------------------R
PSV----------------------------TLLY-TGH-HYDIIYP-------------
------------------------------------------------------------
--
>A0A2I0LH18_COLLI/21-230
------------------------------------------------------------
-------------------------ggga-------------------------------
-------------------QKI-----------------------QAL--L--QK-----
Y---S---HIRKTR----------PD-GNCFYR----------A---FGFA-HL--EA--
LL-DD----AQ-----------------------ELQR----FKEVS------A-R-S-K
-E---ELV-------------------AQG-F-T-E--FT--I-------E--D--F--H
------N---T----L---M--E-L-------I----E-R---V---E--------R---
-------R------G-G--------R------------R-G--------------P----
---L--------PELLA-AF---N---E---P-G---T------S-DY------------
-------------LV-VY--LR------------------LLT-SG-CL---Q-R-----
-H--Q--R---F-------F---Q--H-FLEGG------------------------RSV
KE--F-CQQ---E---V---E--P--M--CK-E-S------------------D-----H
--IHI--IA-LAR-AL-------------RVSI-L-VE--Y-M-D---------------
-----------------------------------------------RG-----------
-EGGTTHPHVFP----------------------EG------------------------
----------------------------------------------------------SQ
PRV----------------------------CLLY-RPG-HYDILYK-------------
------------------------------------------------------------
--
>E3NCI9_CAERE/33-270
------------------------------------------------------------
----------------------------d-EQKASPL-VGDK--------LPF---YALA
GLYDPv---sAI----TFFTKA-----------------------NEL--A--AI-----
Y---S---DIRFIR----------GD-GNCFYR----------A---VLVG-IV--EI--
LM-KD----RE-----------------------RLIK----FIDTG------R-E-W-M
-A---KLV-------------------KLG-F-P-D--WT--C-------S--D--F--C
------E---F----F---I--E-F-------L----E-K---I---R--------D---
-------G------K-Y--------T------------E-A-------------------
-------------EVFQ-NL---N---D---D-G---T------A-NY------------
-------------LL-MY--FR------------------LIT-SG-FL---K-D-----
-N--C--E---E-------Y---A--P-FIAEG------------------------MTL
QQ--Y-CET---E---I---E--A--M--WK-E-A------------------D-----H
--LSI--MA-LVR-AT-------------GIRL-R-IQ--Y-M-D---------------
-----------------------------------------------RS-----------
EAPNGGYQHDLPDE-------------------ADN------------------------
----------------------------------------------------------VT
PDI----------------------------TLLY-RPG-HYDLIYR-------------
------------------------------------------------------------
--
>C0NXR5_AJECG/27-268
------------------------------------------------------------
-------------------------epdl----QGPL-VGPK--------QSS---SMIT
SEYAN----aDP----IYVAKT-----------------------TAL--S--HT-----
H---S---HYRIMK----------GD-GNCGWR----------A---VAFG-YF--ET--
LF-NL----RDTA---------------------KVTQ----ELARL------K-S-F-N
-K---LLN-------------------SAG-C-Q-E--HL--Y-------E--M--F--V
------D---A----T---E--E-L-------L----N-Q---I---S--------Q---
-------E------I-G--------K------------G-S-------F------D----
---D--------TFLFN-AF---N---D---E-Y---N------S-SS------------
-------------LI-MH--FR------------------LMT-SA-WM---K-L-----
-N--S--S---R-------Y---T--D-FLGV--------------------------SV
GE--Y-CEK---T---I---E--T--V--KT-E-I------------------D-----E
--VGL--QG-LFD-GVie---------gsGLAI-E-IL--Y-L-D---------------
-----------------------------------------------RS-----------
-EGTEVTPHLLS---------------------PNS------------------------
----------------------------------------------------------PI
ATI----------------------------RLLY-RPG-HYDLLYQ-------------
------------------------------------------------------------
--
>U3JVS8_FICAL/4-79
------------------------------------------------------------
--------------------------qia---VQNPL-VSER--------LEL---SELY
KEYAE----dDH----VYQEKI-----------------------KDL--L--QK-----
Y---S---YIRKTR----------PD-GNCFYR----------A---FGFA-HL--EA--
LL-ED----GQ-----------------------ELQ-----------------------
------------------------------------------------------------
------------------------------------------------------------
------------------------------------------------------------
------------------------------------------------------------
------------------------------------------------------------
------------------------------------------------------------
------------------------------------------------------------
------------------------------------------------------------
------------------------------------------------------------
------------------------------------------------------------
------------------------------------------------------------
-----------------------------------------------rwe----------
------------------------------------------------------------
--
>A0A091DDV5_FUKDA/40-271
------------------------------------------------------------
---------------------------ei--AVQNPL-VSER--------LEL---SVLY
KEYAE----dDN----IYQQKI-----------------------KDL--H--KK-----
Y---S---YIRKTR----------PD-GNCFYR----------A---FGFS-HL--EA--
LL-DD----SK-----------------------ELQR----FKAVS------A-K-S-K
-E---DLV-------------------SQG-F-T-E--FT--I-------E--D--F--H
------N---T----F---M--D-L-------I----E-Q---V---E--------K---
-------Q------T-S--------V------------A---------------------
-------------DLLA-SF---N---D---Q-S---T------S-DY------------
-------------LV-VY--LR------------------LLT-SG-YL---Q-R-----
-E--S--K---F-------F---E--H-FIEGG------------------------RTV
KE--F-CQQ---E---V---E--P--M--CK-E-S------------------D-----H
--IHI--IA-LAQ-AL-------------SVSI-Q-VE--Y-M-D---------------
-----------------------------------------------RG-----------
-EGGTTNPHVFP----------------------EG------------------------
----------------------------------------------------------SE
PKV----------------------------YLLY-RPG-HYDILYK-------------
------------------------------------------------------------
--
>A0A0E0NFN0_ORYRU/284-402
------------------------------------------------------------
--------------ilihgsdicilhsvl-------------------------------
------------------------------------------------------------
------------------------------------------------------------
------------------------------------------------------------
------------------------------------------------------------
------------------------------------------------------------
------------------------------------------------------------
-----------------------------------------------S------------
-------------VF-AF--LR------------------LAA-AI-WM---C-Sp----
dH--I--T---M-------Y---A--P-GVIGPg---------------------egRSL
ED--W-CST---Q---V---I--P--P--RV-Y-A------------------D-----E
--VAV--RA-LAA-AL-------------QVFI-R-VE--A-P-E---------------
------------------------------------------------------------
YGGRQDSYYIAR------------------------------------------------
----------------------------------------------------------DR
PRV----------------------------TLLR-VDS-QYDIVYP-------------
------------------------------------------------------------
--
>J9A0E3_EDHAE/192-323
-------------------------------------------------------enivr
knskyednienqciirqtlyceinkylmd-------------------------------
------------------------------------------------------------
------------------------------------------------------------
------------------------------------------------------------
------------------------------------------------------------
------------------------------------------------------------
------------------------------------------------------------
-------------------------------------Y------F-KE------------
-------------LI-AL--LR------------------IFV-ST-HL---R-Y-----
-N--K--E---K-------Y---Q--P-FIEI--------------------------DI
DD--Y-CKK---N---V---D--P--F--YK-D-A------------------G-----N
--LEI--SC-LAD-IL-------------GIGI-K-IF--Y-S-D---------------
-----------------------------------------------RS-----------
-----DFMADF-----------------------GE------------------------
----------------------------------------------------------GE
VFI----------------------------PILY-VPG-HFDPLY-d------------
------------------------------------------------------------
--
>T1H6C3_MEGSC/125-250
------------------------------------------------------------
-------------------xxxxxxxxdl-------------------------------
------------------------------------------------------------
------------------------------------------------------------
------------------------------------------------------------
------------------------------------------------------------
------------------------------------------------------------
------------------------------------------------------------
---T--------EELSN-TF---N---E---Q-G---Y------S-DY------------
-------------VV-VY--LR------------------LLT-SG-KL---Q-E-----
-D--A--D---F-------Y---Q--H-FIEGN------------------------FTI
EE--F-RHQ---E---V---E--P--M--YK-E-S------------------D-----H
--IHI--IA-LCS-AL-------------DVCV-R-VE--Y-M-D---------------
-----------------------------------------------RG-----------
-DGDKIKAHDFP-----------------------R------------------------
----------------------------------------------------------QT
PKV----------------------------FLLY-RPG-HYDILYP-------------
------------------------------------------------------------
--
>A0A182NEF7_9DIPT/40-275
------------------------------------------------------------
---------------------------ei--AHSNPL-ISES--------QPI---SSLN
QEYLD-----DP----VYISKI-----------------------KDL--S--SK-----
Y---R---AIRRSR----------PD-GNCFFR----------A---FAYA-YL--EY--
LV-LN----KE-----------------------EFQK----FYEYA------S-K-S-R
-E---RLT-------------------EAG-F-P-P--FT--I-------E--D--F--Y
------E---T----F---M--E-V-------I----N-K---V---K--------P---
-------E------G-D--------D------------T-A-------A------A----
---L--------SELHK-LF---N---E---Q-G---Y------S-DY------------
-------------VV-VY--LR------------------LIT-SS-HL---Q-E-----
-K--A--D---F-------Y---Q--N-FIDGN------------------------ITI
VE--F-CHQ---E---V---E--P--M--YK-E-S------------------D-----H
--IHI--IA-ICS-AL-------------DAGV-R-VE--Y-M-D---------------
-----------------------------------------------RG-----------
-DGDQVIAHDFP----------------------DG------------------------
----------------------------------------------------------IK
PNV----------------------------YLLY-RPG-HYDILYP-------------
------------------------------------------------------------
--
>M0Y1W8_HORVV/11-210
------------------------------------------------------------
-------gffqafknlikkimrrkhgrds-------------------------------
------------------------------------------------------------
------------------------------------------------------------
-----------------------------------TSR----FLTRL------V-F-C-N
-S---VIVlw---------------pnAFH-L-T-D--II--C-------A--I--F--S
------Y---R----K---E--K-L-------L----K-F---F---S--------K---
-------Y------D-T--------T------------L-D-------S------E----
---Rn-----tlEVIFL-LF---F---I---I-H---V------S-DTfs----------
-----------wlVF-IF--LR------------------LVV-AI-QI---C-S-----
-H--R--E---V-------Y---E--P-LIPGLr---------------------gnYNL
ED--W-CLQ---R---V---T--P--A--RQ-L-T------------------D-----H
--VMM--EA-LAR-AL-------------EVPL-R-VE--R-V-R---------------
-----------------------------------------------GG-----------
YDP---DIYTGPGV----------------------------------------------
----------------------------------------------------------PR
PRV----------------------------TLLY-SAN-HYEIIYP-------------
------------------------------------------------------------
--
>A0A1A6HJ74_NEOLE/7-236
------------------------------------------------------------
---------------------------vs--ETSFNL-ISEK--------CDI---LSIL
RDHPE-----NR----IYQRKI-----------------------QEL--S--KR-----
F---T---SIRKTK----------GD-GNCFYR----------A---LGYS-YL--ES--
LL-GK----SR-----------------------EILK----FKERV------L-Q-T-P
-N---DLL-------------------AAG-F-E-E--HK--F-------R--N--F--F
------N---A----F---Y--S-V-------V----E-L---V---E--------K---
-------D------G-S--------V------------S---------------------
-------------SLLK-VF---N---D---Q-N---S------S-DR------------
-------------IV-QF--LR------------------LLT-SA-FI---R-N-----
-R--A--D---F-------F---R--H-FIDEE------------------------MDI
KD--F-CTH---E---V---E--P--M--AM-E-C------------------D-----H
--VQI--TA-LSQ-AL-------------NIAL-Q-VE--Y-V-D---------------
------------------------------------------------------------
EMDTALNHHVFP----------------------EA------------------------
----------------------------------------------------------AI
PSV----------------------------YLLY-KTS-HYNILY-a------------
------------------------------------------------------------
--
>A0A0N1I1P6_LEPSE/25-272
------------------------------------------------------------
--------------evgkdpplslplpld----------------------RS---CRLI
QEVAA-----DQ----TYVTQAlslf--------------gaaeaSTT--Q--YN-----
F---T---AISYAR----------RD-GNCFYR----------C---AGFR-LC--EL--
LV-QC----PD-----------------------KAFV----FVAKL------R-S-L-E
-P---LLT---------------------A-L-F-G--DF--V-------S--D--F--T
------D---V----L---M--E-L-------L----Q-G---I---A--------S---
-------G------T-V--------N------------S-A-------------------
------------AQVYK-RF---T---S---D-D---G--------AY------------
-------------LI-VA--LR------------------YVV-SA-HL---Q-Q-----
-F--E--D---D-------Y---L--P-FVDGLg----------------------yATV
RD--Y-CNK---E---V---Q--M--V--DH-E-S------------------D-----N
--VQL--AA-FAK-AL-------------DVCL-M-VY--G-L-D---------------
-----------------------------------------------RN-----------
-AGTNVTEYSFNVE-----------------NNDDG------------------------
----------------------------------------------------------HR
LTI----------------------------ELLY-MPG-HYNLL--rr-----------
------------------------------------------------------------
--
>F4NY41_BATDJ/51-290
------------------------------------------------------------
------------------------aetll-----APL-VGDM--------VDF---TALQ
QEYAS----gLN----VYVDKI-----------------------KHL--K--ST-----
C---L---GMRNVR----------KD-GNCFYR----------A---FGFR-LA--EL--
VF-EH----RDLP---------------------WNRA----ILQRA------K-E-T-K
-A---LMT-------------------TMG-Y-D-M--SI--L-------E--D--F--W
------E---R----F---Q--D-V-------L------L---I---K--------D---
-------E------D-A-------------------------------------------
------------DGVIG-AF---Q---T---D-H---I------S-DT------------
-------------VV-CY--LR------------------LIT-AA-LL---K-R-----
-D--R--D---I-------Y---E--A-FVLGD-----------------------ySSL
EC--F-ISD---C---V---E--P--M--NV-E-S------------------D-----Q
--IHI--VA-MAN-IF-------------QVDI-R-IA--N-L-D---------------
-----------------------------------------------TS-----------
VAPEGINFHEISPME----------------PMQVD------------------------
----------------------------------------------------------QP
PTI----------------------------TLLY-RPG-HYDVLYP-------------
------------------------------------------------------------
--
>A0A166T0F3_9HOMO/1223-1459
------------------------------------------------------------
---------------------------aa---ESEPL-IGQV--------TPL---AVLR
EEYAG----nPG----SFVQQV-----------------------DYL--G--KD----g
Y---D---SVRRTK----------P----------------------IIFA-YA--ER--
AL-SS----SD-A---------------------EIAA----ARDAL------A-A-T-F
-T---SVT--------------------GM-F-D-P--AL--I-------D--E--L--T
------D---W----Y---E--E-L-------L----S-L---L---P--------R---
-------P------G-T--------D------------S-P-------R------L----
---T-------vDVLAA-EL---Q---K---P-E---K------S-NP------------
-------------IL-VY--IR------------------LAT-SA-EL---Q-S-----
-H--A--E---E-------F---V--H-FLPDYdas-----------------ldakGNV
RE--F-CSK---H---V---E--P--L--GT-Y-A------------------D-----D
--LQI--TA-LCR-AL-------------QISV-R-IA--H-L-D---------------
-----------------------------------------------GR-----------
--SPAVNFSVVGESPD---------------RGAVS------------------------
----------------------------------------------------------DE
PWL----------------------------HLLF-RP---------ie-----------
------------------------------------------------------------
--
>M7PJS3_PNEMU/3-242
------------------------------------------------------------
-------------------------vetn----IDPL-VHDC--------IPI---QELL
KEYQE-----NE----TFYKKI-----------------------KAL--G--N------
----M---SLYRIK----------RD-GDCFYR----------A---LCFG-WL--WT--
LM-HQ----TPRD---------------------SEKN----II-EF------S-R-T-T
-E---LLQ-------------------KSG-F-E-L--LS--Y-------E--D--L--Y
------E---E----A---L--L-A-------L----S-L---L---K--------P---
-------D------E-N--------Q------------D-N-------Q------A----
---K-------eKELLT-LM---N---I---P-E---K------S-NA------------
-------------IV-VY--FR------------------FLT-SA-YI---K-Q-----
-N--A--H---K-------Y---A--P-FLDVPs----------------------vADV
FA--F-CQN---T---I---E--C--I--GK-E-A------------------D-----H
--VMI--NA-LSK-AL-------------QVCI-H-IY--Y-I-D---------------
-----------------------------------------------RS-----------
-DSDQAKKYEFT--------------------VENE------------------------
----------------------------------------------------------NP
ITI----------------------------CLLY-RPG-HYDFI--id-----------
------------------------------------------------------------
--
>A0A0E0G7G7_ORYNI/355-473
------------------------------------------------------------
--------ghevfkklieniigwknpast-------------------------------
------------------------------------------------------------
------------------------------------------------------------
------------------------------------------------------------
------------------------------------------------------------
------------------------------------------------------------
------------------------------------------------------------
------------------------------------------------------------
--------------------YR------------------SLA-AT-WI---C-S-----
-H--K--D---E-------Y---E--Q-YVDDLg---------------------ddYPL
EF--W-CAT---N---L---L--P--P--RL-Y-T------------------D-----H
--VPM--RA-LAA-AF-------------RVPL-Q-VE--N-L-H---------------
-----------------------------------------------NG-----------
---PAQDIYTADGV----------------------------------------------
----------------------------------------------------------DV
PRV----------------------------TLLY-TGA-HYDILYP-------------
------------------------------------------------------------
--
>R0KME3_NOSB1/3-215
------------------------------------------------------------
-----------------------nkkeeq------TY-VSEK--------KKI---VE-N
RSYI------DS----KFKSRL-----------------------DHT--G--I------
----K---YFREIA----------RD-GNCMYL----------A---IGVQ-IV--DK--
LQ-TN----PE-----------------------FKEK----FNKTL------E-D-L-I
-E---KFK-------------------SLN-L-E-E--FT--Y-------S--D--Y--M
------N---T----L---K--E-N-------M----D-----V---E------------
------------------------------------------------------------
---------------IQ-KI---D---K---Y-S---W--------YE------------
-------------IV-GL--LR------------------LIT-ST-EL---R-I-----
-N--K--E---M-------Y---L--P-YIPD-------------------------ITI
EQ--Y-CKS---Q---V---D--P--F--FV-E-A------------------G-----Y
--LEI--GA-LVN-IL-------------PIQI-E-VI--D-I-T---------------
------------------------------------------------------------
--EQTSNYSRMY----------------------GN------------------------
----------------------------------------------------------EG
EVI----------------------------SILH-TPN-HFEAVY-y------------
------------------------------------------------------------
--
>U3J201_ANAPL/1-65
------------------------------------------------------------
------------------------------------------------------------
------------------------------------------------------------
------------------------------------------------------------
------------------------------------------------------------
------------------------------------------------------------
---------------F---M--E-L-------I----E-R---V---E--------R---
-------R------V-P--------L------------P---------------------
-------------ELLA-AF---N---E---P-G---T------S-DY------------
-------------LV-XX--XX------------------XXT-SG-CL---Q-R-----
-H--R--R---F-------F---E--Q-FLEGG------------------------RSI
KE--F-CQQ---------------------------------------------------
------------------------------------------------------------
------------------------------------------------------------
------------------------------------------------------------
------------------------------------------------------------
------------------------------------------------------------
------------------------------------------------------------
--
>A0A2K5KBV7_COLAP/40-243
------------------------------------------------------------
---------------------------ei--AVQNPL-VSER--------LEL---SVLY
KEYAE----dDN----IYQQKI-----------------------KDL--H--KK-----
Y---S---YIRKTR----------PD-GNCFYR----------A---FGFS-HL--EA--
LL-DD----SK-----------------------ELQR----FKAVS------A-K-S-K
-E---DLV-------------------SQG-F-T-E--FT--I-------E--D--F--H
------N---T----F---M--D-L-------I----E-Q---V---E--------K---
-------Q------T-S--------V------------A---------------------
-------------DLLA-SF---N---D---Q-S---T------S-DY------------
-------------LV-VY--LR------------------LLT-SG-YL---Q-R-----
-E--S--K---F-------F---E--H-FIEGG------------------------RTV
KE--F-CQQ---E---V---E--P--M--CK-E-S------------------D-----H
--IHI--IA-LAQ-AL-------------SVSI-Q-------------------------
------------------------------------------------------------
------------------------------------------------------------
------------------------------------------------------------
-----------------------------------------------gvlvvsrvcvs--
------------------------------------------------------------
--
>A0A287H187_HORVV/80-143
------------------------------------------------------------
------------------------pdahp------RT-LGCQ--------EPL---LNLV
HDYPD-----SD----IVQEII-----------------------KIL--C--QR-----
Y---V---HFRRTR----------GD-GNYFYR----------A---FLFS-X-------
------------------------------------------------------------
------------------------------------------------------------
------------------------------------------------------------
------------------------------------------------------------
------------------------------------------------------------
------------------------------------------------------------
------------------------------------------------------------
------------------------------------------------------------
------------------------------------------------------------
------------------------------------------------------------
------------------------------------------------------------
------------------------------------------------------------
-----------------------------------------------ymvti--------
------------------------------------------------------------
--
>A0A1W5CUT2_9LECA/20-269
------------------------------------------------------------
--------------------------epe---VEGPL-VGQR--------QSS---HAIT
AQYAQ----aDP----VYVRKT-----------------------AAL--P--HT-----
Y---S---HYRTVR----------GD-GNCGWR----------A---IMFG-YF--EA--
LL-RL----GDPM---------------------KILA----EESRL------K-S-L-N
-N---LLN-------------------AVG-F-Q-E--VL--Y-------E--D--F--V
------E---E----T---I--S-L-------L----R-Q---T---A--------T---
-------S------I-P--------C------------H-D-------N-----------
---G--------AGLLH-SF---N---D---A-G---M------S-NA------------
-------------II-TH--FR------------------LIT-SA-WM---K-T-----
-H--A--D---T-------Y---Q--P-FLPD-------------------------KSV
DE--Y-CAT---S---I---E--P--Y--QV-E-I------------------E-----H
--LGM--NA-LIE-AVin---------paGMAV-E-IL--Y-L-D---------------
-----------------------------------------------RS-----------
-EGNEVNSHRFEL-LGp------------dgQALHP------------------------
----------------------------------------------------------HA
PTI----------------------------RLLY-RPG-HYDLLYK-------------
------------------------------------------------------------
--
>A0A0E0IF49_ORYNI/231-344
------------------------------------------------------------
--------------------------sig-------------------------------
------------------------------------------------------------
------------------------------------------------------------
------------------------------------------------------------
------------------------------------------------------------
------------------------------------------------------------
------------------------------------------------------------
------------------------------------------------------------
----------------------------------------FVT-SG-EI---Q-R-----
-R--A--E---F-------F---E--P-FISGLt----------------------nSTV
VQ--F-CKA---S---V---E--P--M--GE-E-S------------------D-----H
--VHI--IA-LSD-AL-------------GVPI-R-VM--Y-L-D---------------
-----------------------------------------------RSs--------cd
AGNISVNHHDFSPEANs------------sdGAAAA------------------------
----------------------------------------------------------EK
PYI----------------------------TLLY-RPG-HYDILYP-------------
------------------------------------------------------------
--
>A0A2H3HXF4_FUSOX/164-412
------------------------------------------------------------
----------------------pvlegla---------VGNK--------VSS---DVIT
HEYAK----aDP----VYVEKT-----------------------ISL--P--QT-----
Y---S---HFRPIQ----------GD-GNCGWR----------A---IGFS-YF--EK--
LV-ES----GDQA---------------------KIEG----EVARL------M-S-M-N
-H---LLG-------------------SVG-G-Y----PF--Y-------D--D--W--S
------D---E----M---F--D-F-------L----R-E---V---A--------Q---
-------N------V-A--------N------------P-Q-------Y------V----
---H--------SLIQA-KW---N---D---P-V---V------S-SN------------
-------------II-YY--LR------------------LLT-GT-YL---K-L-----
-N--A--A---K-------Y---D--P-FVTDG------------------------GGV
EA--H-CRQ---C---V---E--I--P--NR-E-I------------------E-----H
--LGM--SA-LAE-VLlr---------paNLVL-E-IA--Y-L-D---------------
-----------------------------------------------RS-----------
-AGTQVNQYRVPDELN--------------tQDAST------------------------
----------------------------------------------------------LG
PII----------------------------YLLY-RPD-HYDILYK-------------
------------------------------------------------------------
--
>A0A177EE56_9MICR/4-225
------------------------------------------------------------
-----------------------ananec------KQ-VGNL--------QEL---KTLV
EQYR------DT----PVQAAI-----------------------EEL--V--VL-----
N---A---KIRKIK----------GD-GNCFYF----------S---AIFL-VL--EH--
FL-SG----PG-----------------------TPSQ----LLDLL------Q-G-V-N
-G---LLK-------------------ESG-V-E-E--YL--I-------E--E--F--S
------D---P----M---F--Q-V-------V----K-C---A---S--------S---
-------R------E-A--------V------------D-L-------------------
-------------EALD-SI---F---W---D-H---T----------------------
--------------L-MY--FR------------------MIT-SA-YI---K-T-----
-H--R--A---E-------F---E--G-FLEK--------------------------DL
VE--Y-CQA---Q---V---E--V--T--NE-Y-A------------------D-----E
--IEL--EG-FSR-AF-------------NISF-E-II--S-I-C---------------
-----------------------------------------------DG-----------
------QIRKFI---------------------KGE------------------------
----------------------------------------------------------SS
ISI---------------------------gSLLF-TAQ-HYDIIY-c------------
------------------------------------------------------------
--
>A0A0D3F5S3_9ORYZ/544-697
------------------------------------------------------------
--------------ydalriaqvgvhlif-------------------------------
-----------------------------------------------L--D--HD-----
Y---S---EFRPVV----------PD-EECFYR----------S---FIFS-YL--EQ--
VV-DT----IDTL---------------------WEDR----LLAAL------R-E-L-D
-R---RAErfq-------------rasEFS-R-R-R--KV--F-------V--K--L--I
------A---K----I---K--G-W----------------------K--------R---
-------D------Y-P--------P------------S-R-------V------S----
---Ys-----svEFLLE-FF---S---S---Y-D---S------T-ND------------
-------------IF-AF--LR------------------LVA-AT-WI---C-T-----
-H--K--G---R-------Y---G------------------------------------
------------------------------------------------------------
------------------------------------------------------------
------------------------------------------------------------
------------------------------------------------------------
------------------------------------------------------------
-----------------------------------------------qhrkhyndgt---
------------------------------------------------------------
--
>A0A0L0CHQ9_LUCCU/26-261
------------------------------------------------------------
--------------------------eis---ESIPL-VSEQ--------LPV---TCLN
VEYLG-----DA----VFTSKI-----------------------QDL--A--SK-----
Y---K---FMRRTR----------PD-GNCFFR----------A---FAYA-YL--EH--
LI-SN----KE-----------------------DYEK----FRQLA------E-N-S-K
-E---KLV-------------------QLG-F-P-S--FT--L-------E--D--F--H
------E---T----F---M--E-V-------V----K-R---V---D--------P---
-------S------G-S--------A------------A-V-------D------I----
---N--------EQLHK-VF---N---D---Q-G---Y------S-DY------------
-------------VV-VY--LR------------------LLT-SG-KL---Q-E-----
-E--A--D---F-------Y---Q--N-FIEGN------------------------FTI
EE--F-RHQ---E---V---E--P--M--YK-E-S------------------D-----H
--IHI--IA-LCS-AL-------------GVGV-R-VE--Y-M-D---------------
-----------------------------------------------RG-----------
-EGGTVKAHDFP----------------------EG------------------------
----------------------------------------------------------TT
PKV----------------------------FLIY-RPG-HYDILYP-------------
------------------------------------------------------------
--
>A0A0E0G7H5_ORYNI/127-371
------------------------------------------------------------
-----------eeavyhyfgdihnvlrls-------------------------------
KRER------ES----VIIMRL-----------------------VPL--H--SH-----
Y---S---ALRPVY----------RD-GESFYR----------S---FIFS-YL--EQ--
IV-DR----VDMG---------------------EEDR----LLAAV------R-E-L-A
-R---RAE-------------------HFQ-W-A-S--EF--Pr-----rR--E--A--F
------E---K----L---I--E-K-------I----K-G---W---K--------Rml-
----qypT------L-R--------V------------S-Y-------N------R----
---G--------EFLLE-FF---S---S---Y-D---T------T-DD------------
-------------IF-AF--LR------------------LAA-AI-WM---C-Sp----
dH--I--T---M-------Y---A--P-GVIGPg---------------------egRSL
ED--W-CST---Q---V---I--P--P--RV-Y-A------------------D-----E
--VAV--RA-LAA-AL-------------QVFI-R-VE--A-P-E---------------
------------------------------------------------------------
YGGRQDSYYIAR------------------------------------------------
----------------------------------------------------------DR
PRV----------------------------TLLR-VDS-QYDIVYP-------------
------------------------------------------------------------
--
>A0A287H132_HORVV/1-214
------------------------------------------------------------
-------------------------mqds-------------------------------
------------------------------------------------------------
------------------------------------------------------------
-----------QA---------------------EVTR----LMEHV------A-V-S-R
-E---NFCrlk------------wdkaYFL-N-P-E--EY--F-------F--M--F--F
------Q---E----L---N--H-L-------V----N-S---V---A--------N---
-------G------L-S--------S------------H---------------------
-------------DLYK-RS---L---Q---E-I---M------P-LR------------
-------------II-SL--LR------------------LLA-ET-EI---R-T-----
-R--E--A---H-------Y---K--S-FIPGE------------------------MNV
HQ--Y-CCK---E---V---R--P--L--DI-K-P------------------T-----M
--LAM--RA-LTY-AL-------------GIPL-R-LE--I-I-Gkalqdghl-------
--------------------------------------qvkrldffpQS-----------
VSGKGAF----------------------------Hmvqsywpstttpe-----------
--------------------------------------------plelgsgnlllssdGT
PSL----------------------------TLLC-RSE-DCDILYR-------------
------------------------------------------------------------
--
>A0CXT1_PARTE/291-519
------------------------------------------------------------
------------------------nqfky-------F-IGEV--------ENI---QGTI
KQYFGr---nQN----KFSKQI-----------------------KQL--K--KE-----
I---I---GHINIR----------GD-GNCFYT----------S---FLYQ-YL--SI--
LL-RD----EQ-----------------------RKNQ----FINEV------E-Q-L-S
-A---KIK-------------------YQN-I-E-I--KE--N-------K--K--I--V
------Q---E----F---I--W-Q-------F----Q-Q---L---K------------
-------------------------T------------K---------------------
------------EELLK-QM---R---D---P-D---Y------L-FYl-----------
-----------ltIL-VF--RR------------------YFA----HI---F-H-----
-N--S--Q---E-------F---K--E-LGDL-------------------------NIT
KD--L-LTW---E-------------Q--EC-N-N------------------N-----E
--TLI--RT-IVE-HF-------------KLHI-I-LY--Y-I-D---------------
------------------------------------------------------------
LQNSSYERKEYLP--K---------------NNEGV------------------------
----------------------------------------------------------KV
EKI----------------------------FLLL-CPG-HYQI---alp----------
------------------------------------------------------------
--
>B2WBU2_PYRTR/21-272
------------------------------------------------------------
---------------------------ep--EVTGPL-VGQR--------QSS---AAIT
TQYAT----aDP----VFQVKT-----------------------AAL--P--AK-----
Y---A---YFRTCR----------GD-GHCGWR----------A---IAFT-YF--EA--
LV-RL----ADVN---------------------KFAE----EEARL------N-S-L-G
-N---LLE-------------------HIG-Y-S-R--DI--W-------I--D--F--A
------E---E----A---F--E-L-------L----H-K---L---A--------N---
-------S------L-R--------N------------M-D-------G------Q----
---T-------aDILLN-TF---N---S---M-G---E------S-MA------------
-------------II-TY--VK------------------LLA-SA-WI---Q-T-----
-H--A--D---N-------F---R--H-FIDS-------------------------GDV
KG--Y-CAN---F---I---E--P--T--QC-E-A------------------D-----N
--IGV--AA-LAE-ALvk---------paGFGL-E-VW--Y-L-D---------------
-----------------------------------------------RS-----------
-PGEEINRSFYL-EPT---------------DAHHRp-----------------------
--------------------------------------------------------ivGA
PML----------------------------RLLY-RPG-HYDILYK-------------
------------------------------------------------------------
--
>A0A0R0M8V1_9MICR/14-261
------------------------------------------------------------
--------------------shplyrddr-------------------------------
-----------------FEKAF-----------------------KLL--E--AR----g
F---T---HYCQVS----------RN-GNCFYT----------A---MVLC-LL--KN--
EI-EV----NQEYckdliqvlgl-defvweeyydLFTK----YLDER------E-E-L-F
-------Hki--------------tfnEAD-M-P-K--EE--F-------Q--T--D--C
------E---A----L---E--N-L-------S----C-L---I---E--------D---
-------K------I-H--------L------------S-D-------E------M----
---Kqvg-gqenESENE-SF---Q-------K-D---H------S-ENesqalsyedike
-khpvlsklpfneLT-ML--LK------------------FVI-SG-EM---T-K-----
-N--K--K---E-------Y---A--P-FLTM--------------------------SI
SE--Y-LST---V---I---Q--P--M--FR-I-T------------------D-----S
--VGI--TA-CAN-AL-------------ELNM-A-I-----------------------
------------------------------------------------------------
------------------------------------------------------------
------------------------------------------------------------
-----------------------------------------------fcqegeklfgpek
ks----------------------------------------------------------
--
>A0A0L7QYF6_9HYME/32-264
------------------------------------------------------------
--------------------------eis---ESIAL-VGEK--------ESI---KCLE
REYSE-----DE----VYLSKA-----------------------KAL--E--QK-----
Y---S---YIRRTR----------PD-GNCFFR----------A---FSYA-YL--EK--
LI-GN----KD-----------------------EYKK----FRELA------L-K-S-K
-D---SLV-------------------ALG-F-P-Q--FT--V-------E--D--F--H
------D---T----F---M--D-V-------I----D-K---V---G--------G---
-------D------A-E--------S------------S---------------------
---Y--------IELHK-LF---N---E---Q-G---C------S-DY------------
-------------IV-VY--LR------------------LIT-SG-QL---R-R-----
-E--A--D---F-------Y---Q--H-FIEGE------------------------RTV
SE--F-CRQ---E---V---E--P--M--YK-E-S------------------D-----H
--IHI--IA-MST-AL-------------GTGV-R-VR--Y-M-D---------------
-----------------------------------------------RG-----------
-AGTEVTAHDFP----------------------EG------------------------
----------------------------------------------------------AT
PAV----------------------------HLLY-RPG-HYDILYP-------------
------------------------------------------------------------
--
>A0A287TBA5_HORVV/211-413
------------------------------------------------------------
-------ktqpisevrnrymvssngmnsl-------------------------------
-----------------------------------------------------DG-----
Y---S---EFRPVI----------GD-GECFYR----------S---FIFS-YL--EQ--
VI-DR----PDTD---------------------EEHR----LLGVV------E-T-A-S
-A---RHA-------------------DLG-W-D-S--EFprS-------S--R--A--F
------K---K----L---L--E-E-------V----K-R---W---K--------N---
-------T------E-S--------T------------S-R-------C------R----
---K--------EELLK-FF---S---T---Y-D---E------T-QD------------
-------------IF-AF--LR------------------LLV-AI-EM---C-S-----
-H--R--L---V-------Y---E--P-LIPDVas--------------------giYSL
KV--W-CFL---H---V---T--P--A--RV-D-S------------------E-----Y
--LMM--RA-LAS-AL-------------DVSL-I-VE--T-F-Q---------------
------------------------------------------------------------
------------------------------------------------------------
------------------------------------------------------------
-----------------------------------------------gdyardi------
------------------------------------------------------------
--
>I7MGF2_TETTS/82-334
------------------------------------------------------------
------------------------cntde-----IQQ-VSQP--------LNL---SQKI
KEYV------NT----EIIQTL-----------------------TEF--K--KQ-----
Y---S---LYREVR----------GD-GNCFYR----------S---VFYL-YI--EH--
LI-VI----NQSNp-------------------kEAEK----RLDQL------I-Q-I-S
-A---ELDkfi-------------itsSIP-L-E-L--EK--F-------L--Y--H--A
------S---K----F---F--Q-C------gI----Y-S---I---Q--------L---
-------D------I-I--------N------------N-P-------K------L----
---Ln------vDQKIL-HL---Q---N---F-I---N------T-YP------------
-------------IF-DF--ST------------------ILL-MR-KV---A-L-----
-------L---G-------Y---E--K-FQQQ---------------------------M
QH-fY-LGN---EiqtI---K--D--Y--SI-E-G------------------Q-----N
--CIM--KL-ISE-YL-------------QIPI-Q-IE--N-V-Q---------------
-----------------------------------------------A------------
---KFVNTIQFIPEFTv-------------kDENFV------------------------
----------------------------------------------------------EF
PTL----------------------------HLFF-RPG-HYDICYP-------------
------------------------------------------------------------
--
>A0A287H3K6_HORVV/26-181
------------------------------------------------------------
----------sewlyqrslqesfsgrgkd-------------------------------
------------------------------------------------------------
------------------------------------------------------------
------------------------------------------------------------
------------------------------------------------------------
------------------------------------------------------------
------------------------------------------------------------
------------------------------------------------------------
-----------------M--LR------------------LLT-ET-EI---R-T-----
-E-----K---F-------Y---K--Q-YIPEN------------------------LSV
CQ--F-CRK---T---V---R--S--L--DA-E-A------------------S-----T
--IQM--RA-LTF-AL-------------GIPL-R-VE--V-V-D---------------
-----------------------------------------------NSl---------m
DQGVLVKRLDFFHETDw------------dkG---Plrltrgylssstapi---------
-------------------------------------------qlkqgsynadllspdGT
PMP----------------------------TLLC-RRD-QCDILY-r------------
------------------------------------------------------------
--
>W6LG16_9TRYP/22-271
------------------------------------------------------------
----------------------------n-EVNSAPL-LSQPd-----plTLT---CALA
REYEN-----NG----EFYNQVlslf---------------lvspESG--A--PG-----
Y---R---AIRYAR----------RD-GNCFYR----------C---VSFR-LC--EL--
ML-QD----LE-----------------------FAQH----TLMIM------Q-N-T-I
-R---PR--------------------MHQ-Q-F-G--EY--S-------G--D--F--C
------F---I----A---E--S-I-------A----Q-H---I---C--------N---
-------G------E-L--------Y------------T-I-------------------
------------DMVYE-AV---I---N---E-E---K------A-NY------------
-------------FI-VY--LR------------------YAL-SI-YL---R-D-----
-H--A--D---E-------F---V--P-FVMGLg----------------------fTTV
EQ--Y-CET---E---V---E--P--F--SK-E-S------------------D-----N
--VEI--EA-FGR-LF-------------DVSI-H-VE--V-M-D---------------
-----------------------------------------------PK-----------
-ARKLTTIHIGS--KQ---------------GKNAH------------------------
----------------------------------------------------------SP
RMM----------------------------YLLF-RPG-HYDLL--es-----------
------------------------------------------------------------
--
>A0A286U7V6_9HOMO/55-307
------------------------------------------------------------
----------------------------e-SASRAPL-ISES--------MPI---GKLR
EEYESg---aSS----TFVMQI-----------------------DYL--K--GQ----g
Y---S---HIRRTR----------GD-GDCFYR----------S---LAFA-WI--GR--
ML-KS----RNQT--------------------iDVAK----SLSLL------D-S-T-L
-L---ILK-------------------AAG-F-Q-D--LV--Y-------E--D--F--Y
------D---V----L---I--S-L-------I----R-Q---I---V--------V---
-------P------E-P--------N------------G-S-------T------L----
---T-------eAILLE-AF---Q---D---A-E---V------S-NC------------
-------------IV-VF--LR------------------LLT-SA-AI---R-T-----
-D--P--D---T-------Y---A--P-FLFHPes-------------------gleVLP
QE--Y-CER---F---V---E--A--I--QV-E-A------------------D-----H
--VQI--TA-LTK-IL-------------KLNI-E-VA--Y-L-D---------------
-----------------------------------------------GH-----------
NEDGSVNFVQFHNVP------------------PED------------------------
----------------------------------------------------------FE
NPP----------------------------VLLY-RPG-HYDIL--eq-----------
------------------------------------------------------------
--
>X6NDP1_RETFI/194-313
------------------------------------------------------------
-------------------lcrslneakv-------------------------------
------------------------------------------------------------
------------------------------------------------------------
------------------------------------------------------------
------------------------------------------------------------
------------------------------------------------------------
------------------------------------------------------------
------------------FF---N---L---K-K---Q------S-NY------------
-------------LI-FW--AR------------------MLT-SL-QM---Q-E-----
-N--E--K---H-------F---S--Q-FVQG-------------------------KTF
RE--F-LQT---D---V---E--A--V--HA-E-A------------------D-----H
--PQF--CA-LSM-AI-------------EVPV-R-VF--C-L-E---------------
-----------------------------------------------NV-----------
-ETGGPQVVTIP----------------------EN------------------------
----------------------------------------------------------GQ
PLF----------------------------DLLY-RPG-HYDILYR-------------
------------------------------------------------------------
--
>A0A1U7URC6_TARSY/38-251
------------------------------------------------------------
----------------------------r-NQQENPL-VSER--------LEH---LVLS
KGHAE----dDS----IYQQKI-----------------------KGF--H--KK-----
Y---L---YIQKTR----------PH-GNCFYX-------------------HL--QT--
LF-GL----QW-------------------------------FKAMS------A-K-S-K
-E---DLV-------------------SQD-F-T-R--FT--M-------E--D--F--C
------N---T----F---T--D-L-------V----K-Q---A---E--------K---
-------Q------T-S--------V------------A---------------------
-------------DLLA-CL---N---D---Q-S---T------S-DY------------
-------------LV-VY--LW------------------PLA-SG-YL---Q-Q-----
-E--S-------------------------------------------------------
-K--F-SQR---E---M---E--P--T--SE-G-S------------------N-----H
--IHV--VT-LSQ-CXacp-------srwTWTV-A-WH--G-V-D---------------
-----------------------------------------------H------------
-GDRTTNLHVFP----------------------EG------------------------
----------------------------------------------------------SE
PKV----------------------------YLLN-RPK-HYDVLH-k------------
------------------------------------------------------------
--
>A0A074WIJ0_9PEZI/16-257
------------------------------------------------------------
--------------------------qpe---VTGPL-VGEK--------QLT---SALI
EEYAA----aDP----VYRTKT-----------------------SAL--P--LK-----
Y---S---HYRTTR----------GD-GRCGWR----------A---VAFG-YF--EN--
LF-RA----GDRH---------------------KFLE----EETRL------K-S-L-G
-N---VIN-------------------MAG-Y-S-Q--FI--W-------E--D--F--A
------D---E----I---Y--A-L-------L----R-K---C---M--------S---
-------A------S-S--------A------------N-S-------E------A----
-------------FLLE-HF---N---N---E-E---I------Q-NQ------------
-------------II-TY--LK------------------TLT-SA-WM---K-T-----
-R--A--K---D-------Y---A--P-FVLP-------------------------HTV
AS--Y-CDA---N---I---D--P--H--QI-E-I------------------D-----H
--PGM--QA-LTD-VLlk---------paGIAL-E-II--Y-L-D---------------
-----------------------------------------------RS-----------
-AGVEVNAHQFAPD--------------------LT------------------------
----------------------------------------------------------HA
HTI----------------------------RLLY-RPG-HYDILYQ-------------
------------------------------------------------------------
--
>H2LIB9_ORYLA/9-226
------------------------------------------------------------
-----------------hfdvklilcnns-------------------------------
----S-----IP----MEKKTI-----------------------KDL--D--GE-----
F---F---GVRKIL----------GD-GNCFYR----------A---FCFA-YL--ES--
IF-HI----PR-----------------------ALER----FKQKI------I-Q-S-G
-Q---VLA-------------------VAG-F-E-E--SS--F-------I--H--H--L
------D---T----V---V--N-V-------V----E-E---C---Q--------A---
-------D------E-Q--------E------------S---------------------
-------------TLLK-LF---N---D---S-A---V------S-DG------------
-------------VV-QY--LR------------------LLT-SA-HL---Q-N-----
-F--A--D---F-------F---C--N-FVEA-------------------------PDL
QV--Y-CRQ---E---V---E--V--M--AM-E-C------------------D-----H
--VDI--LA-LSQ-AL-------------DVGL-H-IV--S-L-E---------------
-----------------------------------------------G------------
-EQQQLVHYIIP----------------------EG------------------------
----------------------------------------------------------AQ
PSL----------------------------HLLY-QSS-HYNILYQ-------------
------------------------------------------------------------
--
>A0A287E1V5_HORVV/50-172
------------------------------------------------------------
-----------itevrrhhrlasdeanhl-------------------------------
-----------------------------------------------------DA-----
Y---S---EYRSVI----------GD-GECFYR----------S---FIFS-YL--EQ--
VI-DR----QDTH---------------------EEHR----LLRVV------E-R-M-S
-M---QHA-------------------NLR-W-N-S--DF--I-------R--S-----S
------K---A----F---K--N-L-------I----K-K---I---M--------R---
-------R------K-H--------G------------R-D-------S------T----
---Srf----rkEKLLK-FF---S---K--------------------------------
------------------------------------------------------------
------------------------------------------------------------
------------------------------------------------------------
------------------------------------------------------------
------------------------------------------------------------
------------------------------------------------------------
------------------------------------------------------------
-----------------------------------------------ydttlds------
------------------------------------------------------------
--
>W2SIG6_NECAM/54-289
------------------------------------------------------------
-----------------------------EEQKQVPL-VGDR--------VPF---EVVV
MEYDPi---kSG----EFYIKA-----------------------KDL--L--DT-----
Y---S---DVRLIR----------RD-GNCFYR----------A---VLVA-QV--EL--
ML-ND----SE-----------------------ECSR----FEEVC------R-G-W-Q
-D---RLI-------------------KLG-Y-P-D--FT--T-------N--D--F--C
------E---V----F---Y--K-W-------M----T-P---I---W--------S---
-------H------Q-V--------D------------R---------------------
------------KKVFE-DL---N---D---D-N---E------A-NY------------
-------------LI-IF--LR------------------LIT-AG-YL---K-E-----
-N--A--E---E-------Y---A--P-FIEN-------------------------VSL
SD--Y-CIT---E---I---E--S--M--WK-D-A------------------D-----H
--LAV--TG-LVN-AI-------------GQSV-R-VQ--Y-M-D---------------
-----------------------------------------------QN-----------
AAPNGGLFYDFP--------------------PDEK------------------------
----------------------------------------------------------EV
PRI----------------------------TLLY-RPG-HYDLIYR-------------
------------------------------------------------------------
--
>G7E2U2_MIXOS/42-309
------------------------------------------------------------
----------------------------d-EAKKSPL-VGEI--------IDL---SQLQ
AEYEGg--qsDQ----IFVAKF-----------------------RYL--S--TQ----g
Y---E---LLRKLR----------GD-GDCFYR----------A---FAFA-WL--EE--
IA-TQ----GG-T---------------------LAAQ----ALSLI------E-L-Q-L
-P---LLE-------------------AAG-Y-D-S--EI--V-------Q--D--F--Y
------E---P----L---R--T-M-------L----E-K---L---A--------T---
-------S------K-S--------E------------S-H-------E-----------
------------AYLLE-RF---N---D---A-E---T------S-NS------------
-------------TV-VF--LR------------------LIA-SA-FL---R-S-----
-N--A--D---E-------F---L--A-FLFAYeddarl------------ldesgmPTM
HN--F-CQL---Y---I---E--P--T--QK-E-V------------------D-----H
--LGI--VA-VTR-AL-------------RTSL-K-IA--D-L-D---------------
-----------------------------------------------RSlvga---qsgd
TQTAQVNFHDFDGS-------------------NGS------------------------
----------------------------------------------------------EQ
AMIef-----------------------htnTLLL-RPG-HYDLI--rk-----------
------------------------------------------------------------
--
>A0A0A1P870_9FUNG/23-262
------------------------------------------------------------
----------------------------e-EAQKVPL-VCQD--------EPI---SKLE
EEFKD-----NQ----QFLNKI-----------------------KNL--A--QE-----
H---D---RIRRCR----------GD-GNCFFR----------A---VAFS-WY--EK--
AM-ND----IS-----------------------NYDT----NLAKL------K-E-S-C
-N---LLE-------------------SGG-F-Q-K--LA--Y-------E--D--F--Y
------E---V----A---F--E-Q-------F----E-R---L---G--------Q---
-------Y------R-T--------D------------P---------------------
------------DMLLV-NF---Q---S---N-E---I------S-NA------------
-------------II-MH--FR------------------FVT-SA-YL---R-I-----
-H--S--A---E-------Y---E--P-FIIDE-----------------------mISI
DE--F-CSR---N---V---E--A--F--GR-E-S------------------D-----H
--LQI--IA-ISK-AL-------------DIPI-H-IV--Y-L-D---------------
-----------------------------------------------GG-----------
-MENKATVHEFWPTEK---------------DELER------------------------
----------------------------------------------------------TK
TPI----------------------------KLLY-RPG-HYDILYQ-------------
------------------------------------------------------------
--
>A0A0R0G538_SOYBN/44-220
------------------------------------------------------------
-----------------------------EEAKKVPF-VGDK--------EPL---SSLA
AEYKL----gSP----ILLEKI-----------------------KVL--D--EQ-----
Y---A---AIRRTR----------GD-GNCFFR----------S---FMFS-YL--EH--
IM-EC----QDQA---------------------EIDR----IQANV------E-K-S-R
-K---ALQ-------------------TLG-Y-A-D--LT--F-------E--D--F--F
------A---L----F---L--E-Q-------L----E-S---V---I--------Q---
-------G------K-E--------T------------S-I-------S------H----
---E---------ELVL-RS---R---D---Q-S---I------S-DY------------
-------------VV-MF--FR------------------FVT-SA-EI---Q-K-----
-R--A--E---F-------F---E--P-FILGLt----------------------nTTV
EQ--V-CS----------------------------------------------------
------------------------------------------------------------
------------------------------------------------------------
------------------------------------------------------------
------------------------------------------------------------
-----------------------------------------------msr----------
------------------------------------------------------------
--
>A0A0E0NFI2_ORYRU/196-298
------------------------------------------------------------
------------------------vplhl-------------------------------
---------------------------------------------AHL--D--TR-----
Y---S---ELRPVR----------RD-GEGFYR----------S---FMFS-YL--EQ--
VA-DR----VDTR---------------------EEDR----LLDAV------R-K-L-A
-T---RAE-------------------HLQ-W-A-S--E---F-------S--R--R--C
------E---A----F---E--T-L-------I----E-K---I---K--------K---
-------L------K-C--------M------------S-E-------Q------P----
------------------------------------------------------------
------------------------------------------------------------
------------------------------------------------------------
------------------------------------------------------------
------------------------------------------------------------
------------------------------------------------------------
------------------------------------------------------------
------------------------------------------------------------
-----------------------------------------------tsaisfcfpq---
------------------------------------------------------------
--
>M2UP91_COCH5/21-272
------------------------------------------------------------
----------------------------e-PEATGPL-VGER--------QSS---AAIT
TQYAT----aDP----VYQVKT-----------------------AAL--P--AK-----
Y---A---YFRTCR----------GD-GHCGWR----------A---IAFT-YF--EA--
LL-SV----GDVN---------------------KFAE----EEARL------N-S-L-G
-N---LLD-------------------HIG-Y-S-R--DI--W-------I--D--F--A
------E---E----A---F--E-L-------L----H-K---L---A--------N---
-------S------L-R--------N------------M-D-------G------Q----
---A-------sDILLR-TF---N---D---M-G---E------S-MA------------
-------------II-TY--VK------------------LLA-SA-WV---Q-T-----
-H--A--D---D-------F---V--H-FIDN-------------------------GDV
RG--Y-CAN---N---I---E--P--T--QC-E-A------------------D-----N
--VGI--AA-LAE-ALvk---------paGFGI-E-VW--Y-L-D---------------
-----------------------------------------------RS-----------
-PGEEINRSFYSEPTD----------------AHHRp-----------------------
--------------------------------------------------------isGA
PML----------------------------RLLY-RPG-HYDILYK-------------
------------------------------------------------------------
--
>G3HU78_CRIGR/1-230
------------------------------------------------------------
---------------------------ms--ETSFNL-ISEK--------CDI---LSIL
RDHPE-----NR----IYQRKI-----------------------QEL--S--KR-----
F---T---SIRKTK----------GD-GNCFYR----------A---LGYS-YL--ES--
LL-GK----SR-----------------------EILK----FKERV------L-Q-T-P
-N---DLL-------------------AAG-F-E-E--HK--F-------R--N--F--F
------N---A----F---Y--S-V-------V----E-L---V---E--------K---
-------D------S-S--------V------------S---------------------
-------------SLLK-VF---N---D---Q-C---C------S-DR------------
-------------IV-QF--LR------------------LLT-SA-FI---R-N-----
-R--A--D---F-------F---R--H-FIDEE------------------------MDI
KD--F-CTH---E---V---E--P--M--AM-E-C------------------D-----H
--VQI--TA-LSQ-AL-------------NIAL-Q-VE--Y-V-D---------------
------------------------------------------------------------
EMDTALNHHVFP----------------------EA------------------------
----------------------------------------------------------AT
PSV----------------------------YLLY-KTS-HYNILY-a------------
------------------------------------------------------------
--
>A0A287TDL6_HORVV/78-187
-------------------------------------------csehvkhqvshkkgrai
csehvkyqthrisevrryynlasdeashl-------------------------------
-----------------------------------------------------DA-----
Y---S---KCRLVI----------GD-GECFYR----------S---FIFS-YL--EQ--
VI-DR----QDTH---------------------EEHR----LLRRV------S-T-Q-R
-A---NIH------------------wNS-------------------------------
------------------------------------------------------------
------------------------------------------------------------
------------------------------------------------------------
------------------------------------------------------------
------------------------------------------------------------
------------------------------------------------------------
------------------------------------------------------------
------------------------------------------------------------
------------------------------------------------------------
------------------------------------------------------------
-----------------------------------------------efsrsrkem----
------------------------------------------------------------
--
>OTUB2_HUMAN/1-230
------------------------------------------------------------
---------------------------ms--ETSFNL-ISEK--------CDI---LSIL
RDHPE-----NR----IYRRKI-----------------------EEL--S--KR-----
F---T---AIRKTK----------GD-GNCFYR----------A---LGYS-YL--ES--
LL-GK----SR-----------------------EIFK----FKERV------L-Q-T-P
-N---DLL-------------------AAG-F-E-E--HK--F-------R--N--F--F
------N---A----F---Y--S-V-------V----E-L---V---E--------K---
-------D------G-S--------V------------S---------------------
-------------SLLK-VF---N---D---Q-S---A------S-DH------------
-------------IV-QF--LR------------------LLT-SA-FI---R-N-----
-R--A--D---F-------F---R--H-FIDEE------------------------MDI
KD--F-CTH---E---V---E--P--M--AT-E-C------------------D-----H
--IQI--TA-LSQ-AL-------------SIAL-Q-VE--Y-V-D---------------
------------------------------------------------------------
EMDTALNHHVFP----------------------EA------------------------
----------------------------------------------------------AT
PSV----------------------------YLLY-KTS-HYNILY-a------------
------------------------------------------------------------
--
>M0T0I9_MUSAM/2-100
------------------------------------------------------------
--------------------------idl---------------------EPL---SSLA
IEFQS----gSP----ILQEKI-----------------------KLL--A--EQ-----
Y---A---ALRRTR----------GD-GNCFYR----------S---FMYS-YL--EH--
IL-ET----QDKA---------------------EVDR----ILANI------E-Q-C-K
-K---TLQ-------------------VLG-Y-A-D--FT--F-------E--D--F--F
------S-----------------------------------------------------
------------------------------------------------------------
------------------------------------------------------------
------------------------------------------------------------
------------------------------------------------------------
------------------------------------------------------------
------------------------------------------------------------
------------------------------------------------------------
------------------------------------------------------------
------------------------------------------------------------
-----------------------------------------------lsifs--------
------------------------------------------------------------
--
>A0A287E1W7_HORVV/62-185
------------------------------------------------------------
----------------------aifsyrk-------------------------------
------------------------------------------------------------
------------------------------------------------------------
------------------------------------------------------------
------------------------------------------------------------
------------------------------------------------------------
------------------------------------------------------------
------------EKLLK-FF---S---K---Y-D---T------T-LD------------
-------------IF-IF--LR------------------LVV-AI-QI---C-S-----
-H--R--E---V-------Y---E--P-LIPGLr---------------------gnYNL
ED--W-CLQ---R---V---T--P--A--RQ-L-T------------------D-----H
--VMM--EA-LAR-AL-------------EVPL-R-VE--R-V-R---------------
-----------------------------------------------GG-----------
YDP---DIYTGPGV----------------------------------------------
----------------------------------------------------------PR
PRV----------------------------TLLY-SAN-HYEIIYP-------------
------------------------------------------------------------
--
>A0A026VX29_OOCBI/32-264
------------------------------------------------------------
--------------------------eis---ESIAL-VGEK--------EPL---KSLE
QEYAK-----DD----VYLSKA-----------------------KAL--A--QK-----
Y---S---YIRRTR----------PD-GNCFFR----------A---FSYA-YL--EK--
LI-GN----KE-----------------------EYDK----FRDLA------L-K-S-K
-D---SLV-------------------ALG-F-P-Q--FT--V-------E--D--F--H
------D---T----F---M--E-V-------I----D-K---V---G--------G---
-------G------T-E--------S------------S-H-------------------
------------LELHK-LF---N---E---Q-G---Y------S-DY------------
-------------VV-VY--LR------------------LIT-SG-QL---Q-R-----
-D--A--D---F-------Y---Q--H-FIEGE------------------------RTI
TE--F-CHQ---E---V---E--P--M--YK-E-S------------------D-----H
--IHI--IA-MSS-AL-------------GTGV-R-VR--Y-M-D---------------
-----------------------------------------------RG-----------
-AGTEVTAHDFP----------------------EG------------------------
----------------------------------------------------------AT
PAV----------------------------HLLY-RPG-HYDILYP-------------
------------------------------------------------------------
--
>J9F030_WUCBA/1-235
------------------------------------------------------------
---------------------------vr---KEQAL-VAQK--------ESI---SVLL
NEYDRd---kSA----EYYQKS-----------------------EEL--A--KV-----
Y---S---FLRRIR----------GD-GCCFYR----------A---LLCA-QL--EY--
IL-KD----TE-----------------------ELAR----FTKVC------K-E-W-R
-Q---RLI-------------------KLG-F-P-E--FT--T-------N--D--F--C
------D---W----F---D--E-L-------L----D-S---I---A--------A---
-------G------Q-Y--------N------------E-N-------------------
-------------LLIE-AL---N---E---E-G---R------S-NY------------
-------------YV-TF--FR------------------LIT-SG-YL---R-E-----
-N--A--A---D-------Y---E--G-FIDGG------------------------RTM
EQ--F-CQC---E---I---E--P--M--FK-D-C------------------D-----H
--LAI--IA-LTN-AI-------------GVSI-R-IE--Y-M-D---------------
-----------------------------------------------RT-----------
AALHHGWFYDFL---------------------VDK------------------------
----------------------------------------------------------KL
PRH----------------------------FFLY-RPG-HYDIIYK-------------
------------------------------------------------------------
--
>F7VQD6_SORMK/355-493
------------------------------------------------------------
---------------------hdkfanpd-------------------------------
------------------------------------------------------------
------------------------------------------------------------
------------------------------------------------------------
------------------------------------------------------------
------------------------------------------------------------
------------------------------------------------D------A----
---L--------KEVVD-TF---N---D---V-G---V------S-NG------------
-------------II-YH--LR------------------LLA-SS-WL---K-E-----
-N--R--A---A-------H---E--A-FITTD-----------------------gGSL
DK--Y-CQR---V---I---E--V--Y--NV-E-I------------------E-----Q
--LGL--QA-LVN-VLlk---------piGFFL-K-IA--Y-L-D---------------
-----------------------------------------------RS-----------
-AGSEVNTYTFPEEVA---------------SQTSP------------------------
----------------------------------------------------------LD
PVI----------------------------CLLY-RPD-HYDILYP-------------
------------------------------------------------------------
--
>L9KQT1_TUPCH/40-271
------------------------------------------------------------
---------------------------ei--AVQNPL-VSER--------LEL---SVLY
KEYAE----dDN----IYQQKI-----------------------KDL--H--KK-----
Y---S---YIRKTR----------PD-GNCFYR----------A---FGFS-HL--EA--
LL-DD----SK-----------------------ELQR----FKAVS------A-K-S-K
-E---DLV-------------------SQG-F-T-E--FT--I-------E--D--F--H
------N---T----F---M--D-L-------I----E-Q---V---E--------K---
-------Q------T-S--------V------------A---------------------
-------------DLLA-SF---N---D---Q-S---T------S-DY------------
-------------LV-VY--LR------------------LLT-SG-YL---Q-R-----
-E--S--K---F-------F---E--H-FIEGG------------------------RTV
KE--F-CQQ---E---V---E--P--M--CK-E-S------------------D-----H
--IHI--IA-LAQ-AL-------------SVSI-Q-VE--Y-M-D---------------
-----------------------------------------------RG-----------
-EGGTTNPHIFP----------------------EG------------------------
----------------------------------------------------------SE
PKV----------------------------YLLY-RPG-HYDILYK-------------
------------------------------------------------------------
--
>Q2U4I8_ASPOR/54-242
------------------------------------------------------------
----------------------------v-------------------------------
------------------------------------------------------------
-------------------------------------------A---VAFG-YF--EN--
LF-NL----RDTL---------------------RVHR----ELLRI------K-S-M-N
-V---LLN-------------------QVG-Q-Q-E--HL--Y-------E--I--F--V
------D---A----T---E--E-I-------F----N-Q---I---S--------E---
-------A------I-Q--------N------------G-V-------R------D----
---D--------SFLVD-AF---N---N---E-Y---N------S-SA------------
-------------II-TH--FR------------------ILT-SA-WM---K-L-----
-N--P--H---R-------Y---Q--A-FLSL--------------------------PV
DQ--Y-CAT---R---I---E--T--V--KT-E-I------------------D-----E
--VGL--QA-LVD-GVve---------paGFAV-E-IL--Y-L-D---------------
-----------------------------------------------RS-----------
-EGDAVTPHMLT--------------------PARP------------------------
----------------------------------------------------------SV
VTI----------------------------RLLY-RPG-HYDLLYQ-------------
------------------------------------------------------------
--
>I1IXE9_BRADI/266-388
------------------------------------------------------------
-----------------------ayflnp-------------------------------
------------------------------------------------------------
------------------------------------------------------------
------------------------------------------------------------
------------------------------------------------------------
------------------------------------------------------------
------------------------------------------------------------
------------------------------------------------------------
------------------------------------------------------------
--------------------------------Qe---------------------ylSSV
VS--F-CLE---E---V---R--P--L--DA-E-A------------------L-----V
--IQM--RA-LTR-AL-------------GIPL-R-LE--V-V-Dknllgravqvkcl--
----------------------------------dffhlsesgkgplQ------------
-----------------------------------Ltesyhssstvrkp-----------
---------------------------------------------lerggsdgllssdGT
PLL----------------------------TLLR-RRG-HCDILYP-------------
------------------------------------------------------------
--
>W1PDW8_AMBTC/92-339
------------------------------------------------------------
----------------------------e-EAEKMPF-VGDK--------EAL---SALA
AEYES----gSS----ILKEKI-----------------------KIL--E--EK-----
Y---A---AIRRTR----------GD-GNCFFR----------C---FLFA-YL--EH--
VL-ES----QDKT---------------------EVAH----MLNKV------E-E-C-K
-A---TLL-------------------GLG-Y-L-E--FT--F-------E--D--F--V
------L---S----F---T--D-L-------L----E-G---V---I--------Q---
-------G------T-E--------A------------S-I-------S-----------
---Y--------DELLD-RS---R---N---A-S---I------S-NY------------
-------------VV-MF--FR------------------FVT-SA-EI---K-K-----
-R--A--D---F-------F---E--P-FIMGLs----------------------nVTV
EK--F-CQS---S---V---E--P--M--GE-E-S------------------D-----H
--VQI--IA-LSD-AL-------------GVPI-R-VV--Y-L-D---------------
-----------------------------------------------NSs--------ng
PSKLDVNHHDFIPS------------------STGS------------------------
----------------------------------------------------------SS
PNV----------------------------TMLY-RPG-HYDILYP-------------
------------------------------------------------------------
--
>A0A287H3M9_HORVV/136-414
------------------------------------------------------------
-----------------------dalptv---------LGHV--------EQL---SELV
RESPD-----NF----IIQEKT-----------------------KIL--S--KH-----
Y---V---RFRRTL----------QD-GSCFYR----------A---FMFS-YM--EI--
LR-HM----QDKQ--------------------dEVTR----LIECL------D-L-S-K
-D---RFSrlr------------whkaDFS-IdP-E--KY--F-------S--R--V--V
------S---E----L---E--E-V-------L----N-V---I---A--------A---
--------------G-C--------T------------S-E-------------------
-------------WLYQ-RS---L---Q---E-S---F------S-GR------------
-------------VI-PL--LR------------------LLT-ET-EI---R-T-----
-E-----K---F-------Y---R--Q-YIPEN------------------------LSV
RE--F-CRK---A---V---Q--S--L--DA-E-A------------------S-----T
--IQM--RA-LTF-AL-------------GIPL-R-VE--V-V-D---------------
-----------------------------------------------NSl---------s
DQGVLVKRLDFFRGTD-----------------WDKgplrltrgylssrtap--------
------------------------------------------iqlkqgsydadllspdGT
PML----------------------------TLLC-RRG-HCDILYR-------------
------------------------------------------------------------
--
>A0A1S2X9K8_CICAR/39-295
------------------------------------------------------------
----------------------------d-EAKKFPY-VGDK--------EPL---SSLA
AEYQS----gSP----ILLEKI-----------------------KVL--D--EQ-----
Y---A---AIRRTR----------GD-GNCFFR----------G---FMFS-YL--EH--
IL-ES----QDNA---------------------EIDR----VKANV------E-R-S-R
-K---ALQ-------------------TLG-Y-A-E--LT--F-------E--D--F--F
------T---L----F---L--E-Q-------L----E-D---V---I--------Q---
-------G------K-E--------T------------S-I-------S------H----
---E---------ELVL-RS---R---D---Q-S---V------S-DY------------
-------------VV-MF--FR------------------FVT-SA-EI---Q-K-----
-R--S--E---F-------F---E--P-FIMGLt----------------------nTTV
EQ--F-CKS---A---V---E--P--M--GE-E-S------------------D-----H
--VHI--TS-LSD-AL-------------GIPI-R-VV--Y-L-D---------------
-----------------------------------------------RSs--------cd
TGGVSVNHHDFIPVATdlp---------nasGSTEK------------------------
----------------------------------------------------------NN
PFI----------------------------TLLY-RPG-HYDILYP-------------
------------------------------------------------------------
--
>A0A1D6DKR0_WHEAT/301-530
------------------------------------------------------------
-----nhqthpitevrrhhrlasdeanhl-------------------------------
-----------------------------------------------------DA-----
Y---S---EYRSVI----------GD-GECFYR----------S---FIFS-YL--EQ--
VI-DR----QDTH---------------------EEHR----LLRVV------E-R-M-S
-M---QHA-------------------NLR-W-N-S--DF----------R--R--S--S
------K---A----F---K--N-L-------I----K-K---I---M--------R---
-------R------K-Hg-----reT------------T-S-------S------R----
---R-------kEKLLK-FF---N---K---D-D---T------T-LD------------
-------------IF-IF--LR------------------LVV-AI-QM---C-S-----
-H--R--E---V-------Y---E--P-LIPGLr---------------------gnYNL
ED--W-CFW---R---V---T--P--A--RR-F-T------------------D-----H
--VMM--LA-LAT-AL-------------EVPL-R-VE--R-V-R---------------
-----------------------------------------------GG-----------
YDP---DIYTVPGVP---------------------------------------------
-----------------------------------------------------------R
PRV----------------------------TLLY-SAN-HHEIIYP-------------
------------------------------------------------------------
--
>A0A1D5V3B3_WHEAT/160-395
------------------------------------------------------------
--------------qalnhyvgqilalyr-------------------------------
----------DR----IYAVNA-----------------------IGL--G--DR-----
Y---S---EFRPVE----------ED-GECFYR----------S---FIFS-YL--EQ--
VL-DR----KGRN---------------------EERR----LLAAI------Q-E-L-A
-E---ESA-------------------CLG-W-A-S--EF--S----------R--S--H
------D---A----F---K--E-L-------M----K-K---V---K--------R---
-------W------K-K--------K------------R-Rlip-lltD------R----
---Y-------kRKLLE-FF---S---T---Y-D---Q------T-ED------------
-------------IF-AF--LR------------------LVA-AT-WL---C-L-----
-H--R--A---D-------Y---T--E-DIPGLg---------------------enDCV
AN--W-CLQ---H---V---T--P--R--RV-V-A------------------G-----R
--VQM--WA-LAA-AL-------------QVSL-V-LV--Q-L-N---------------
-----------------------------------------------EE-----------
-APDDVYVSPG------------------------A------------------------
----------------------------------------------------------DA
ARV----------------------------HVLF-TVN-HYDIIYP-------------
------------------------------------------------------------
--
>U6JCH0_ECHGR/40-279
------------------------------------------------------------
--------------------------tik---ESGPL-VSEL--------LPL---STLA
EDFNE-----HT----VYLEKL-----------------------ELL--K--KR-----
Y---G---KMRRLR----------RD-GNCFYR----------A---FGFA-YM--EY--
LM-QG----KRKE---------------------EAKR----FIRFC------D-E-C-K
-E---FLI-------------------SVG-Y-T-E--FT--V-------E--D--F--H
------E---Q----F---T--G-M-------V----E-K---L---V--------L---
-------Q------D-S--------S------------L---------------------
------------SELED-LF---N---N---Q-S---Y------S-DY------------
-------------YV-VF--LR------------------LSV-SS-YM---Q-R-----
-N--E--S---F-------Y---S--N-FIPDN------------------------KTV
RR--F-CET---E---V---E--P--M--GL-E-C------------------D-----N
--VHV--AA-LAL-AM-------------DVPI-K-IE--N-C-Q---------------
-----------------------------------------------QS-----------
---GELNSLEFPGREN--------------aSSGEH------------------------
----------------------------------------------------------AA
APV----------------------------VLLY-RPG-HYDILY-a------------
------------------------------------------------------------
--
>A0A287TB51_HORVV/8-132
------------------------------------------------------------
-----------itevrryhklasdkanhl-------------------------------
-----------------------------------------------------DA-----
Y---S---EFRRVI----------GD-GECFYR----------S---FIFS-YL--EQ--
VI-DR----LDTD---------------------EEHR----LLDVL------E-T-A-S
-A---RHA-------------------DLG-W-N-S--EF--P----------R--S--S
------R---A----F---K--E-L-------I----E-K---V---M--------K---
-------W------K-S--------T------------Q-S-------T-----------
------------------------------------------------------------
------------------------------------------------------------
------------------------------------------------------------
------------------------------------------------------------
------------------------------------------------------------
------------------------------------------------------------
------------------------------------------------------------
------------------------------------------------------------
-----------------------------------------------sshckgnllknll
kffstyektkd-------------------------------------------------
--
>A0A1B6PBS9_SORBI/170-457
------------------------------------------------------------
--------------------ekaiqcqvp---------------------VPL---SDFV
RAAAE-----NP----TVQQKF-----------------------KIL--S--EH-----
Y---V---CIRQMR----------ID-GSSFYR----------A---FLFS-YL--EN--
LG-KM----QGSQ--------------------dEVTR----LMECV------A-R-S-K
-E---NFCrlh------------wdsaYFS-N-P-E--AF--F-------S--S--V--V
------S---E----F---E--N-L-------V----N-S---V---A--------N---
-------G------L-N--------A------------D---------------------
-------------ELYK-RS---L---Q---E-I---T------S-SR------------
-------------IL-CL--LR------------------LLT-EV-HI---R-T-----
-H--H--A---D-------Y---V--P-AFEQ-------------------------TQA
LL--F-CIA---S---V---R--P--F--DA-E-A------------------N-----T
--LQM--SA-LSN-AL-------------GIPT-H-LA--L-V-Dgtmdngiaqvkcfdf
fpqs------------------------esrvsttsgplnlitsyclS------------
-----------------------------------Satdkhpkqgrdds-----------
---------------------------------------------nsampagnllssdHM
PLV----------------------------SLLS-RPY-RCDILYR-------------
------------------------------------------------------------
--
>M0T7V5_MUSAM/1-98
------------------------------------------------------------
------------------------mfsdf-------------------------------
---------------------------------------------QLL--R--RL-----
Y---A---FFRRIR----------ND-GASLYR----------S---FLFA-YV--EH--
IW-VT----RDNT---------------------EVDR----IGQSL------T-L-C-Q
-W---TND-------------------IRG-N-I-C--AN--F-------E--E--L--R
------E---M----F---L--Q-L-------L----Y----------------------
------------------------------------------------------------
------------------------------------------------------------
------------------------------------------------------------
------------------------------------------------------------
------------------------------------------------------------
------------------------------------------------------------
------------------------------------------------------------
------------------------------------------------------------
------------------------------------------------------------
-----------------------------------------------ehireestprrhr
lrr---------------------------------------------------------
--
>A0A2K5MJR3_CERAT/39-274
------------------------------------------------------------
---------------------------qq--EVREPL-VSER--------LEL---SVLY
KEYAE----dDN----IYQQEDqg-------------------gsLDL--H--KK-----
Y---S---YIRKTR----------PD-GNCFYR----------A---FGFS-HL--EA--
LL-DD----SK-----------------------ELQR----FKAVS------A-K-S-K
-E---DLV-------------------SQG-F-T-E--FT--I-------E--D--F--H
------N---T----F---M--D-L-------I----E-Q---V---E--------K---
-------Q------T-S--------V------------A---------------------
-------------DLLA-SF---N---D---Q-S---T------S-DY------------
-------------LV-VY--LR------------------LLT-SG-YL---Q-R-----
-E--S--K---F-------F---E--H-FIEGG------------------------RTV
KE--F-CQQ---E---V---E--P--M--CK-E-S------------------D-----H
--IHI--IA-LAQ-AL-------------SVSI-Q-VE--Y-M-D---------------
-----------------------------------------------RG-----------
-EGGTTNPHIFP----------------------EG------------------------
----------------------------------------------------------SE
PKV----------------------------YLLY-RPG-HYDILYK-------------
------------------------------------------------------------
--
>M2STS1_COCSN/21-272
------------------------------------------------------------
--------------------------epe---AIGPL-VGER--------QSS---AAIT
TQYAT----aDP----VYQIKT-----------------------AAL--P--AK-----
Y---A---YFRTCR----------GD-GHCGWR----------A---IAFT-YF--EA--
LL-SV----GDVN---------------------KFAE----EEARL------N-S-L-G
-N---LLD-------------------HIG-Y-S-R--DI--W-------I--D--F--A
------E---E----A---F--E-L-------L----H-K---L---A--------N---
-------S------L-R--------N------------M-D-------G------Q----
---A-------aDILLH-TF---N---D---M-G---E------S-MA------------
-------------II-TY--VK------------------LLA-SA-WV---Q-T-----
-H--A--D---D-------F---V--H-FIDN-------------------------GDV
RG--Y-CAN---N---I---E--P--T--QC-E-A------------------D-----N
--VGI--AA-LAE-ALvk---------paGFGI-E-VW--Y-L-D---------------
-----------------------------------------------RS-----------
-PGEEINRSFYSEPTD----------------AHHRp-----------------------
--------------------------------------------------------isGA
PML----------------------------RLLY-RPG-HYDILYK-------------
------------------------------------------------------------
--
>A0A287H3B1_HORVV/109-387
------------------------------------------------------------
------------------------daypk-------I-LGRQ--------EQL---SELV
RESPD-----NS----IIQEKM-----------------------KIL--N--KH-----
Y---V---RFRRTL----------RD-GSCFYR----------A---FMFS-YM--VT--
LR-HL----QDKQ--------------------dEVTR----LMECL------D-I-S-K
-D---RFSrlr------------whkaDFS-IdP-E--KY--F-------S--R--V--V
------S---E----L---E--E-V-------I----N-V---I---A--------A---
--------------G-C--------T------------S-E-------------------
-------------WLYQ-RS---L---Q---E-S---F------S-GR------------
-------------VI-PL--LR------------------LLT-ET-EI---R-T-----
-E-----K---F-------Y---K--Q-YIPEN------------------------LSV
CQ--F-CRK---T---V---R--S--L--DA-E-A------------------S-----T
--IQM--RA-LTF-AL-------------GIPL-R-VE--V-V-D---------------
-----------------------------------------------NSl---------m
DQGVLVKRLDFFHETDw------------dkG---Plrltrgylssstapi---------
-------------------------------------------qlkqgsynadllspdGT
PMP----------------------------TLLC-RRD-QCDILY-r------------
------------------------------------------------------------
--
>A0A068XH71_HYMMI/40-252
------------------------------------------------------------
--------------------------sik---ESGPL-VGEP--------EPI---AVLA
EDFSD-----HP----IYLDKL-----------------------EQI--K--QK-----
Y---S---KIRRLR----------RD-GNCFYR----------G---FGFA-YL--EY--
L-----------------------------------AR----FLSRC------D-K-C-K
-D---ALI-------------------KRG-Y-T-D--FT--V-------E--D--F--H
------E---Q----F---T--S-F-------V----K-S---L---E------------
----------------N--------N------------D---------------------
----------------K-AL---L---D---L-Q---E----------------------
---------------------R------------------LCV-SS-YM---Q-Q-----
-N--E--D---F-------Y---I--N-FITDD------------------------RTV
KK--F-CEM---E---V---E--P--M--GL-E-S------------------D-----N
--IHI--SA-LAL-AL-------------DVPI-T-IE--N-C-Q---------------
-----------------------------------------------QS-----------
---GKLNEIHFPGQ-----------------SDGST------------------------
----------------------------------------------------------CS
SPV----------------------------TLLY-RPG-HYDILY-v------------
------------------------------------------------------------
--
>A0A287E1V5_HORVV/157-298
----------------------------------------------------ekllkffs
kydttldserntlevifllffiihvsdtf-------------------------------
------------------------------------------------------------
------------------------------------------------------------
------------------------------------------------------------
------------------------------------------------------------
------------------------------------------------------------
------------------------------------------------------------
--------------------------------------------S-WL------------
-------------VF-IF--LR------------------LVV-AI-QI---C-S-----
-H--R--E---V-------Y---E--P-LIPGLr---------------------gnYNL
ED--W-CLQ---R---V---T--P--A--RQ-L-T------------------D-----H
--VMM--EA-LAR-AL-------------EVPL-R-VE--R-V-R---------------
-----------------------------------------------GG-----------
YDP---DIYTGPGV----------------------------------------------
----------------------------------------------------------PR
PRV----------------------------TLLY-SAN-HYEIIYP-------------
------------------------------------------------------------
--
>K5WQI0_PHACS/54-318
------------------------------------------------------------
------------------------eqppd-----IPL-IGLL--------TKL---SDLQ
EEYIR----gNQ----TFVKQI-----------------------SRL--V--QQ----g
Y---L---GVRRTR----------GD-GDCFYR----------A---FAFA-YI--ER--
LL-KA----PEPFr------------------etLVQD----TLTVL------G-R-S-V
-Q---LLQ-------------------NVG-Y-E-A--LV--Y-------E--D--F--Y
------E---T----L---V--H-T-------I----K-R---I---I--------N---
-------A------R-P--------D------------V-P-------K------L----
---T-------qRGLLD-AF---N---D---T-P---I------S-NS------------
-------------IM-IY--MR------------------YVT-SA-QI---K-V-----
-D--P--F---S-------Y---A--P-YLYNPdepy----------------adepMNP
AD--F-CNH---F---V---E--C--M--GK-E-A------------------D-----H
--VQI--TA-LTT-AL-------------KVNV-R-VA--Y-L-D---------------
-----------------------------------------------GHehg-----kgp
TADPDTSP-------Infv---------sfdNGEGE------------------------
----------------------------------------------------------EL
EAV----------------------------TLLY-RPG-HYDVLS-r------------
------------------------------------------------------------
--
>A0A0E0CL97_9ORYZ/126-370
------------------------------------------------------------
------------------eavyhyfgdih----------------------NV---LRLA
KRERE-----SA----TI-MRL-----------------------VPL--H--GH-----
Y---S---ALRPVY----------RD-GESFYR----------S---FIFS-YL--EQ--
IV-DR----VDTG---------------------EEDR----LLAAV------R-E-L-A
-R---RAE-------------------HFQ-W-A-S--EF--S-------R-----R--S
------E---A----F---E--K-L-------I----E-K---I---Kg-----wkS---
-------M------L-Q--------Y------------P-Tlr--vrfL------K----
---R-------gEFLLE-FF---S---N---Y-D---T------T-DD------------
-------------IF-AF--LR------------------LAA-AI-WM---C-Sp----
dH--I--V---M-------Y---A--Q-GVIGPg---------------------edRSL
ED--W-CST---Q---V---I--L--P--RV-Y-A------------------D-----E
--VAV--RA-LAA-AL-------------QVFI-R-VE--T-P-D---------------
------------------------------------------------------------
CGGRLDSYYIAR------------------------------------------------
----------------------------------------------------------DR
PRV----------------------------TLLR-VDS-QYDIVYP-------------
------------------------------------------------------------
--
>A0A250WPR4_9CHLO/38-292
------------------------------------------------------------
----------------------------a-ETSTIPY-VGDK--------EDM---SCLK
TEYQN----gNF----VFLKKI-----------------------DSL--Q--AT-----
Y---S---SYRRTR----------GD-GNCFYR----------A---FLYR-YL--ES--
LL-DE----NNIP---------------------ECRR----FIECI------N-G-W-R
-Q---KLV-------------------EAH-F-Q-E--LV--F-------E--D--A--M
------E---L----L---L--E-Q-------V----S-T---I---G--------N---
-------N------D-N--------P------------M-T-------K-----------
------------ETLTI-NM---R---D---D-M---V------S-NM------------
-------------MV-MF--LR------------------MVT-SA-EI---Q-R-----
-R--S--D---F-------F---A--P-FIMGMyd--------------------dvSCV
EV--F-CQR---S---V---E--V--M--GE-E-S------------------D-----H
--VHI--VA-LSD-AL-------------QVPI-A-VV--Y-L-D---------------
-----------------------------------------------RSnvnr---vneg
SSEVEVETYHFNPEP-----------------GASV------------------------
----------------------------------------------------------LR
SCV----------------------------SLLY-RPG-HYDILYQ-------------
------------------------------------------------------------
--
>A0A1L9WXW9_ASPAC/20-262
------------------------------------------------------------
-------------------------qanv----QGPA-VSTK--------ISS---SMVA
MEYAN----aDP----TFVTKT-----------------------AAL--A--VT-----
H---P---LVRTMK----------GD-GNCGWR----------A---VAFG-YF--EN--
LL-KL----QNLV---------------------LAHD----ELNRI------K-S-L-N
-V---LLD-------------------QTG-Q-Q-E--HL--Y-------E--I--F--V
------D---A----T---E--G-V-------F----H-Q---I---I--------E---
-------A------I-Q--------N------------G-I-------I------D----
---D--------TFLVE-AF---N---E---E-Y---N------A-SA------------
-------------II-TH--FR------------------LLT-SA-WM---K-L-----
-N--A--L---R-------Y---Q--A-FLSL--------------------------PV
DQ--Y-CAT---R---I---D--T--V--KT-E-I------------------D-----E
--VGL--QA-LVD-GVie---------asGFAV-E-IL--Y-L-D---------------
-----------------------------------------------RS-----------
-EGDVVTPHLLT--------------------PNRV------------------------
----------------------------------------------------------TA
ATI----------------------------CLLY-RPG-HYDLLY-a------------
------------------------------------------------------------
--
>Q0CC35_ASPTN/70-258
------------------------------------------------------------
---------------------------qp-------------------------------
------------------------------------------------------------
-----------------------------------------------VAFG-YF--ES--
LF-NL----HNLI---------------------HAQS----ELVRI------K-G-L-N
-S---LLD-------------------QVG-H-Q-E--HL--Y-------E--I--F--V
------D---A----T---E--S-V-------F----E-Q---V---C--------E---
-------A------I-Q--------A------------G-V-------R------D----
---D--------SFLKD-LF---N---E---E-F---N------S-SA------------
-------------VI-TH--FR------------------LLT-SA-WM---K-L-----
-N--P--H---R-------Y---Q--A-FLPL--------------------------PL
DQ--Y-CTT---R---I---E--T--V--KT-E-I------------------D-----E
--VGL--QA-LVD-GVie---------psGVAV-E-IL--Y-L-D---------------
-----------------------------------------------RS-----------
-QGEAVTPHLLT--------------------PSRP------------------------
----------------------------------------------------------SA
STI----------------------------RLLY-RPG-HYDIAY-q------------
------------------------------------------------------------
--
>A0A0L0HPP7_SPIPN/49-288
------------------------------------------------------------
--------------------------aet---GASPL-ISDI--------LGM---QGLE
KEFAS----gLE----IFQRKV-----------------------KHL--S--QT-----
C---K---GMRTVK----------RD-GNCFYR----------A---LSFR-FC--EL--
LW-ER----RGTP---------------------WAQA----ALARA------A-S-T-K
-D---IMT-------------------EMG-Y-D-M--SL--L-------I--D--F--W
------E---P----F---E--T-A-------L----K-P---Q---E------------
-------------------------D------------S---------------------
------------KTLLE-IF---Q---T---E-Y---V------S-DT------------
-------------IV-CY--LR------------------LVT-AA-VL---K-K-----
-Y--R--D---L-------F---E--A-FILDS-----------------------yPSL
DA--F-IGS---Q---V---E--P--M--NI-E-A------------------D-----Q
--PHI--VA-ISN-AL-------------GITI-R-IA--N-L-D---------------
-----------------------------------------------PT-----------
PTDAGVNYHELSPMEP---------------LEVPG------------------------
----------------------------------------------------------DV
PEV----------------------------VLLY-RPG-HYDVLYP-------------
------------------------------------------------------------
--
>A0A124BY75_ASPNG/20-265
------------------------------------------------------------
-------------------------qpdv----QGPP-VSTK--------QSS---SVIA
MEYAN----aDP----TFATKT-----------------------NET--E--IV----v
G---E---VITPVS----------LAmEVCLHC---------vA---VAFG-YF--EN--
LL-NL----QNPM---------------------QVHH----ELMRI------K-A-M-N
-A---LLD-------------------QTG-Q-E-E--HL--Y-------E--I--F--V
------D---A----T---E--E-V-------F----N-Q---I---T--------T---
-------A------I-Q--------N------------G-I-------R------D----
---E--------TFLVN-AF---N---E---E-Y---N------S-NA------------
-------------II-TH--FR------------------LLT-SA-WM---K-L-----
-H--P--S---R-------Y---E--A-FLSM--------------------------PL
EQ--Y-CAT---R---I---D--V--V--RT-E-I------------------D-----E
--IGL--QA-LVD-GVie---------gsGFAV-E-IM--Y-L-D---------------
-----------------------------------------------RS-----------
-EGEAVTPHLLT--------------------PPRA------------------------
----------------------------------------------------------TG
GTI----------------------------CLLY-RPG-HYDLLYP-------------
------------------------------------------------------------
--
>A0A226MB19_COLVI/39-111
------------------------------------------------------------
---------------------------ei--AVQNPL-VSER--------LEL---AVLY
KEYAQ----dDH----VYQQKI-----------------------KDL--L--QK-----
Y---S---YIRKTR----------PD-GNCFYR----------A---FGFA-HL--EV--
LL-ED----SQE------------------------------------------------
------------------------------------------------------------
------------------------------------------------------------
------------------------------------------------------------
------------------------------------------------------------
------------------------------------------------------------
------------------------------------------------------------
------------------------------------------------------------
------------------------------------------------------------
------------------------------------------------------------
------------------------------------------------------------
------------------------------------------------------------
-----------------------------------------------lq-----------
------------------------------------------------------------
--
>A0A0G4MYY5_9PEZI/440-691
------------------------------------------------------------
-------------------------qpdl----QGPL-IGDR--------LTS---NVIT
AEYAK----aDP----IYVEKT-----------------------INL--P--QT-----
Y---S---HYRPVQ----------GD-GNCGWR----------A---IGFS-YF--EH--
LV-FT----GDPD---------------------KLSQ----ELARL------T-S-L-N
-N---YIA------------------nVGG-Y-D-F--EL--F-------E--D--M--V
------H---E----T---L--S-L-------I----K-D---L---A--------D---
-------V------V-T--------D------------S-A-------T------A----
---M--------ALLMT-RF---N---D---A-Q---C------S-NA------------
-------------IV-YH--LR------------------LLA-GS-WL---K-G-----
-N--S--N---D-------F---E--P-FLVGS------------------------GGL
LQ--W-CNE---N---I---E--V--P--DR-E-I------------------D-----H
--IGI--TL-LAN-ILlk---------piGFVL-E-IT--Y-L-D---------------
-----------------------------------------------RT-----------
-PGPQANVYRLPEEAT--------------gQDPAN------------------------
----------------------------------------------------------LG
PII----------------------------YLLY-RPA-HYDILY-h------------
------------------------------------------------------------
--
>A0A0E0AY83_9ORYZ/277-392
------------------------------------------------------------
-------------------------ssig-------------------------------
------------------------------------------------------------
------------------------------------------------------------
------------------------------------------------------------
------------------------------------------------------------
------------------------------------------------------------
------------------------------------------------------------
------------------------------------------------------------
----------------------------------------FVT-SG-EI---Q-R-----
-R--A--E---F-------F---E--P-FISGLt----------------------nSTV
VQ--F-CKA---S---V---E--P--M--GE-E-S------------------D-----H
--VHI--IA-LSD-AL-------------GVPI-R-VM--Y-L-D---------------
-----------------------------------------------RSs--------cd
AGNISVNHHDFSPEANss-----------dgAAAAA------------------------
----------------------------------------------------------EK
PYI----------------------------TLLY-RPG-HYDILYP-------------
------------------------------------------------------------
--
>G3NZE1_GASAC/1-223
------------------------------------------------------------
-------------------------meeg------SL-VSCR--------EDI---SSLF
PEQT-------------PCAKY-----------------------KDL--S--GQ-----
F---S---TVRQVR----------GD-GNCFYR----------A---LCFA-HL--ES--
VL-HN----AR-----------------------ALQR----FKETV------V-R-T-Y
-E---DFS-------------------SAG-F-D-E--TS--F-------K--H--H--L
------N---T----V---V--D-V-------V----E-R---C---Q--------A---
-------D------E-Q--------E------------D---------------------
-------------TLLR-LF---N---E---Q-M---T------S-DS------------
-------------VV-QY--LR------------------LLT-SA-HL---Q-N-----
-Q--A--E---F-------F---C--N-FVEA-------------------------PNL
LV--Y-CQQ---E---V---E--T--M--AM-E-C------------------D-----H
--VDI--LA-LSQ-AL-------------DICI-H-IV--S-M-E---------------
-----------------------------------------------GD-----------
--EQQVAHHVIP----------------------EG------------------------
----------------------------------------------------------AE
PSL----------------------------HLLY-QTS-HYNILYP-------------
------------------------------------------------------------
--
>A0A0N4U0V4_DRAME/2-76
------------------------------------------------------------
-------rdlinmykeighnlyqsfsnfy-------------------------------
---------------------L-----------------------KEL--S--QQ-----
Y---D---SIREVR----------GD-GCCFYR----------A---LLCS-QL--ER--
IL-RE----GD-E---------------------R-------------------------
------------------------------------------------------------
------------------------------------------------------------
------------------------------------------------------------
------------------------------------------------------------
------------------------------------------------------------
------------------------------------------------------------
------------------------------------------------------------
------------------------------------------------------------
------------------------------------------------------------
------------------------------------------------------------
------------------------------------------------------------
-----------------------------------------------irfillissfhsy
------------------------------------------------------------
--
>A0A287X137_HORVV/102-220
------------------------------------------------------------
--------------lessfwwneyetcdd-------------------------------
----------MR----AYFGRVe---------------------yEML--L--AN-----
Y---C---VYREIC----------PD-GNCFYR----------S---FIFS-YL--EQ--
LE-AS----PNEE--------------------lRLFG----VLEPM------W-E-K-F
-Q---SLH-------------------WFD-S-Y-S--DL--H-------I--A--F--V
------C---F----I---L--E-C-------V----E-Q---K----------------
------------------------------------------------------------
------------------------------------------------------------
------------------------------------------------------------
------------------------------------------------------------
------------------------------------------------------------
------------------------------------------------------------
------------------------------------------------------------
------------------------------------------------------------
------------------------------------------------------------
-----------------------------------------------krtlskclsklaf
s-----------------------------------------------------------
--
>K8YST7_NANGC/51-316
------------------------------------------------------------
---------------------------qi--AASQPL-VGPL--------EPP---SMLL
QAYKDn---pEK----GFVEGV-----------------------EDL--A--RR-----
Y---A---RMRRIR----------RD-GNCFYR----------A---FLFA-YL--AG--
LV-EE----GIEDgrkgeekeggggkgrkrgrkkEWER----FSQTV------K-D-S-K
-A---WLL-------------------TVG-Y-E-E--VA--I-------D--I--F--W
------E---V----F---V--E-E-------L----E-A---L---P--------H---
-------K------S-L-------------------------------------------
------------SDLES-TF---N---E---P-H---G-----vA-SY------------
-------------MV-WY--CR------------------LLT-SG-YL---K-K-----
-H--K--E---E-------Y---E--A-FLDAS-----------------------yRDM
DD--F-CVR---E---V---E--P--T--GK-E-C------------------E-----Q
--VQI--MA-LVR-AL-------------GVCV-R-IE--Y-L-D---------------
-----------------------------------------------GRa---------l
PPGGQLPCHVLPDEW----------------DGGKE------------------------
----------------------------------------------------------EG
VPV----------------------------TLLY-RPG-HYDLLVK-------------
------------------------------------------------------------
--
>A0A287MH70_HORVV/55-116
------------------------------------------------------whysqh
vnhqtrpiaevskyylvpdlatgqgvdhl-------------------------------
-----------------------------------------------------DV-----
Y---S---EFRPVS----------GD-GECFYR----------S---FIFS-YL------
------------------------------------------------------------
------------------------------------------------------------
------------------------------------------------------------
------------------------------------------------------------
------------------------------------------------------------
------------------------------------------------------------
------------------------------------------------------------
------------------------------------------------------------
------------------------------------------------------------
------------------------------------------------------------
------------------------------------------------------------
------------------------------------------------------------
-----------------------------------------------vi-----------
------------------------------------------------------------
--
>A0A1Q9DQA2_SYMMI/84-309
------------------------------------------------------------
----------------------------a-EVQRAQL-VGPL--------APL---SELE
AEYAE-----NP----AFLAKV-----------------------KSL--E--ER-----
F---S---SFRRTS----------PD-GNCFYR----------A---YLFG-IF--EQ--
LV-GN----KE-----------------------RHAA----FASHL------K-G-A-L
-D---FCI-------------------GAG-Y-E-K--VA--I-------E--D--F--Y
------E---E----F---M--A-S-------I----E-R---L---G--------D---
-------G------S-T--------A------------E-A-------------------
-----------------------V---M---E-D---S------S-DA------------
-------------LV-CW--TR------------------VLT-SA-SL---K-Q-----
-R--A--E---E-------L---G--G-FLTSH------------------------SSI
HQ--F-CAQ---E---V---D--P--M--NT-E-A------------------D-----H
--LQI--IA-LSA-HL-------------SVPV-T-VV--Y-L-D---------------
-----------------------------------------------RS-----------
-AGAAAAEHGFA-------------------HDTSL------------------------
----------------------------------------------------------PF
SPV----------------------------YLLY-RPG-HYD----t------------
------------------------------------------------------------
--
>A0A1E7EJQ9_9STRA/42-364
------------------------------------------------------------
-------------------------neik---ANQKL-TSDL--------IPI---TELS
NLYLD-----NN----ATTSTTigdggggggg---gvnkgflqgcEYL--A--TK-----
Y---T---NYRAIR----------GD-GNCYYR----------A---FLYA-LV--EN--
LY-NS----NNDPsss--------------ssssELKR----ISDYI------N-S-S-I
-D---VVV------------------qRGG-Y-D-R--FA--I-------E--T--F--H
------E---E----M---V--D-L-------L----S-T---I---T--------E---
-------E------K-D--------K------------K-N-------T------T----
---Dddd-sdsfSKIHN-SL---N---E---E-N--gT------S-DY------------
-------------CV-WY--LR------------------VIT-ST-IL---K-S-----
-D--P--D---R-------F---V--H-YLNDGsgsddptsss----tnssfntyyyTDV
PT--Y-CAR---E---I---D--P--M--GK-E-C------------------S-----M
--VGV--LA-L---AF-------------QITV-E-IE--Y-M-Dgkeld----------
------------------------------------------iknnnNN-----------
NNTNTLIKHSFGGRLHkeggkd---gasdgdNVKSS------------------------
----------------------------------------------------------SA
LCI----------------------------TLLY-RPG-HYDILYK-------------
------------------------------------------------------------
--
>A0A179F399_METCM/12-261
------------------------------------------------------------
---------------------------qp--TLQGPL-VGEK--------TPS---EAIT
NEYAK----gDQ----VYVEKT-----------------------AAL--P--QT-----
Y---S---HYRPIR----------GD-GNCGWR----------A---IGFS-YF--EK--
LI-ER----GDQA---------------------QIEG----EFARL------K-S-L-N
-H---LLA-------------------TVG---Q-Y--NY--F-------E--D--F--A
------D---E----A---F--D-L-------L----R-E---L---A--------R---
-------I------V-N--------K------------P-D-------A------A----
---Q--------SLLHQ-RW---N---D---T-A---V------E-GS------------
-------------LI-FY--FR------------------LLA-AT-YL---K-A-----
-N--A--E---T-------Y---E--P-FIPGG------------------------QSV
GE--Y-CGH---N---I---E--I--V--NR-E-I------------------E-----Q
--LGI--IA-LVN-ILlk---------pvNFVL-E-IA--Y-L-D---------------
-----------------------------------------------RS-----------
-AGSQVNQYRFPEEAN--------------gKDAST------------------------
----------------------------------------------------------LG
PII----------------------------YLLY-RPD-HYDILYR-------------
------------------------------------------------------------
--
>E3TGD9_ICTPU/27-259
------------------------------------------------------------
-------------------------qeia---TNIPL-VSEQ--------QDL---AILK
KEYAE----dDT----IYQQKI-----------------------RDL--Q--KK-----
Y---S---FIRKTR----------PD-GNCFYR----------A---FGFA-YL--ES--
LL-DD----SK-----------------------ELHR----FKAIA------A-K-S-K
-Q---DLV-------------------SQG-F-T-E--FT--I-------E--D--F--H
------N---T----F---M--D-L-------I----E-A---C---D--------K---
-------Q------P-S--------M------------A---------------------
-------------ELLN-SF---N---E---Q-S---V------S-DY------------
-------------LV-VY--LR------------------LVT-SG-YL---Q-R-----
-E--D--E---F-------F---Q--Y-FIEGG------------------------RTV
RE--F-CQQ---E---V---E--P--M--SK-E-S------------------D-----H
--IHI--IA-LAQ-AL-------------SVCI-L-VE--Y-M-D---------------
-----------------------------------------------RG-----------
-EGGTVNHHVFP----------------------ED------------------------
----------------------------------------------------------GE
PKV----------------------------FLLY-RPG-HYDILYK-------------
------------------------------------------------------------
--
>A0A1I8CPD9_9BILA/39-272
------------------------------------------------------------
---------------------------kq--RAEVPL-LGEK--------LTI---GTLI
ESYDEt---lAS----EYYARA-----------------------VTI--S--GN-----
Y---N---SIRRVR----------GD-GNCYYR----------A---YMTA-LF--EL--
CC-KD----GK-----------------------VLEA----VTKVC------D-D-L-R
-P---KFV-------------------ELG-F-P-E--LT--T-------G--D--F--C
------D---A----V---Q--D-L-------L----V-E---M---K--------E---
-------G------K-V--------T------------S-S-------------------
-------------NLFE-KL---G---N---E-N---I------A-NY------------
-------------YI-AW--SR------------------IAA-SA-FL---R-A-----
-N--A--E---E-------Y---E--V-YMEQ--------------------------TL
IQ--F-CQE---E---I---E--P--M--WH-D-A------------------D-----S
--LAI--IA-LVR-AL-------------GQPV-Q-IE--Y-M-D---------------
-----------------------------------------------RS-----------
LGDSEGNFHKFP---------------------DHD------------------------
----------------------------------------------------------AV
PVL----------------------------YLLF-TIG-HYDILYK-------------
------------------------------------------------------------
--
>A0A0F7ZGA5_9HYPO/147-396
------------------------------------------------------------
-------------------------qpvl----EGPL-VGDK--------TPS---DAIT
HEYAK----aDQ----VYVEKT-----------------------LAL--P--QT-----
Y---S---HYRPIQ----------GD-GNCGWR----------A---IGFS-YF--EK--
LV-ES----GDQG---------------------KIEG----EVARL------I-S-L-N
-H---MLS-------------------TVG-G-Y----TY--F-------E--D--W--V
------D---E----M---T--G-L-------L----R-D---L---A--------T---
-------N------V-T--------N------------P-V-------A------A----
---R--------ALLLQ-RW---N---D---V-S---V------E-GC------------
-------------LI-YY--LR------------------LLA-AT-YL---K-A-----
-N--A--S---T-------Y---D--P-FVPDG------------------------QGV
AS--Y-CSQ---S---I---E--L--P--NR-E-I------------------E-----H
--LGI--VA-LVN-VLlk---------paDFVL-E-IA--Y-L-D---------------
-----------------------------------------------RS-----------
-PGSQVNHHRFIDETD--------------gQTLSL------------------------
----------------------------------------------------------DG
PTI----------------------------FLLY-RPD-HYDVLYR-------------
------------------------------------------------------------
--
>A0A287MHA2_HORVV/39-136
--------------------------------------------------------ysqh
vnhqtrpiaevskyylvpdlatgqgvdhl-------------------------------
-----------------------------------------------------DV-----
Y---S---EFRPVS----------GD-GECFYR----------S---FIFS-YL--EQ--
VL-DR----QDTH---------------------EEHR----LLDAV------K-R-V-S
-L---QHA-------------------DLR-W-T--------------------------
------------------------------------------------------------
------------------------------------------------------------
------------------------------------------------------------
------------------------------------------------------------
------------------------------------------------------------
------------------------------------------------------------
------------------------------------------------------------
------------------------------------------------------------
------------------------------------------------------------
------------------------------------------------------------
-----------------------------------------------sefprsyr-----
------------------------------------------------------------
--
>G3QV24_GORGO/1-230
------------------------------------------------------------
---------------------------ms--ATSFNL-ISEK--------CDI---LSIL
RDHPE-----NR----IYRRKI-----------------------EEL--S--KR-----
F---T---AIRKTK----------GD-GNCFYR----------A---LGYS-YL--ES--
LL-GK----SR-----------------------EIFK----FKERV------L-Q-T-P
-N---DLL-------------------AAG-F-E-E--HK--F-------R--N--F--F
------N---A----F---Y--S-V-------V----E-L---V---E--------K---
-------D------G-S--------V------------S---------------------
-------------SLLK-VF---N---D---Q-S---A------S-DH------------
-------------IV-QF--LR------------------LLT-SA-FI---R-N-----
-R--A--D---F-------F---R--H-FIDEE------------------------MDI
KD--F-CTH---E---V---E--P--M--AT-E-C------------------D-----H
--IQI--TA-LSQ-AL-------------SIAL-Q-VE--Y-V-D---------------
------------------------------------------------------------
EMDTALNHHVFP----------------------EA------------------------
----------------------------------------------------------AT
PSV----------------------------YLLY-KTS-HYNILY-a------------
------------------------------------------------------------
--
>A0A2I4FBU8_9ROSI/45-301
------------------------------------------------------------
----------------------------e-EADKTPF-VGNK--------EPL---SSLA
AEYKS----gSP----ILLEKI-----------------------KVL--G--EK-----
Y---D---AIRRTR----------GD-GNCFFR----------S---FMFS-YL--EH--
IL-ES----QDRK---------------------EVDH----VKVNV------E-Q-C-R
-K---TLQ-------------------SLG-Y-A-D--FT--F-------E--D--F--F
------A---L----F---L--E-Q-------L----E-S---V---L--------Q---
-------G------N-E--------T------------S-I-------S------Q----
---D---------ELLL-RS---R---D---Q-S---I------S-DY------------
-------------VV-MF--FR------------------FVT-SG-EI---R-R-----
-R--S--E---F-------F---E--P-FIMGLt----------------------nTTV
EQ--F-CKS---S---V---E--P--M--GE-E-S------------------D-----H
--VHI--TA-LSD-AL-------------GVPI-R-VV--Y-L-D---------------
-----------------------------------------------RSs--------cd
SGGVSVNHHDFIPAVGdlt---------nasGSSET------------------------
----------------------------------------------------------VS
PFI----------------------------TLLY-RPG-HYDILYP-------------
------------------------------------------------------------
--
>A0A154PNB9_9HYME/32-264
------------------------------------------------------------
--------------------------eis---ESIAL-VGEK--------ESI---KSLE
REYTE-----DE----VYLSKT-----------------------KAL--G--QK-----
Y---S---YIRRTR----------PD-GNCFFR----------A---FSYA-YL--EK--
LI-GN----KD-----------------------EYEK----FRELA------L-Q-S-K
-D---NLV-------------------ALG-F-P-Q--FT--V-------E--D--F--H
------D---T----F---M--E-V-------I----D-K---V---G--------G---
-------D------A-E--------S------------S---------------------
---Y--------IELHK-LF---N---E---Q-G---Y------S-DY------------
-------------VV-VY--LR------------------LIT-SG-QL---Q-R-----
-E--A--D---F-------Y---Q--H-FIEGE------------------------RTI
SE--F-CHQ---V---V---E--P--M--YK-E-S------------------D-----H
--IHI--IA-MST-AL-------------GTGV-R-VR--Y-M-D---------------
-----------------------------------------------RG-----------
-AGTEVTAHDFP----------------------EG------------------------
----------------------------------------------------------AT
PSV----------------------------HLLY-RPG-HYDILYP-------------
------------------------------------------------------------
--
>A0A166YUW2_9PEZI/388-638
------------------------------------------------------------
-------------------------qphl----EGPL-VGDK--------ITS---DAIT
DEYAK----aDD----IYVAKT-----------------------INL--P--QT-----
Y---S---HYRPIQ----------GD-GNCGWR----------A---IGFS-YF--EH--
LV-NN----GDQH---------------------QILG----EAARI------Q-S-L-D
-Q---YLL------------------rVGG-Y-D-R--ML--F-------E--D--M--V
------E---E----T---I--T-L-------L----K-D---L---A--------Q---
-------N------I-A--------N------------P-Q-------L------A----
---M--------HILAQ-RF---N---D---Q-D---A------S-NA------------
-------------II-YH--LR------------------LLA-SS-WL---K-G-----
-N--P--E---S-------Y---E--P-FIPAE------------------------TGI
AG--Y-CGE-------L---E--R--P--NR-E-I------------------E-----H
--LGI--TL-LVQ-VLlk---------pvNFVL-E-IA--Y-L-D---------------
-----------------------------------------------RS-----------
-PGSQVNIYRFPDEAN--------------gQDPAN------------------------
----------------------------------------------------------LG
PII----------------------------YLLY-RPD-HYDILYK-------------
------------------------------------------------------------
--
>A0A287H3D1_HORVV/64-186
------------------------------------------------------------
------------------------daypk-------I-LGRQ--------EQL---SELV
RESPD-----NS----IIQEKM-----------------------KIL--N--KH-----
Y---V---RFRRTL----------RD-GSCFYR----------A---FMFS-YM--EI--
LR-HL----QDKQ--------------------dEVTR----LMECL------D-I-S-K
-D---RFS-------------------RLR-W----------------------------
------------------------------------------------------------
------------------------------------------------------------
------------------------------------------------------------
------------------------------------------------------------
------------------------------------------------------------
------------------------------------------------------------
------------------------------------------------------------
------------------------------------------------------------
------------------------------------------------------------
------------------------------------------------------------
-----------------------------------------------hkadfsidpekyf
srvvsyehnsassvnqhdl-----------------------------------------
--
>A0A0H1BVJ7_9EURO/88-319
------------------------------------------------------------
---------------------------ep--HLQGPL-VGPK--------QSS---SMIT
SEYAN----aDP----IYVAKTt---------------------aSCA--S--ET-----
Y---T---AI---------------------------------A---VAFG-YF--ET--
LF-NL----RDTA---------------------KLER----ELARI------K-S-L-N
-D---SLD-------------------SIG-C-Q-K--YI--Y-------E--M--F--V
------E---V----T---E--D-V-------F----G-Q---I---L--------G---
-------A------I-A--------E------------G-S-------Y------D----
---D--------SFLLD-AF---N---D---E-S---Q------S-SA------------
-------------II-TH--FR------------------LMT-SA-WM---K-K-----
-N--P--D---R-------Y---A--G-FLRT--------------------------TV
DD--Y-RTK---T---I---E--P--G--KT-E-I------------------D-----E
--IGI--HG-LFD-GVie---------gsGFAI-E-IL--Y-L-D---------------
-----------------------------------------------RS-----------
-EGTEVTPHLLS---------------------PDN------------------------
----------------------------------------------------------PI
ATI----------------------------RLLY-RPG-HYDLLYQ-------------
------------------------------------------------------------
--
>A0A287TB25_HORVV/204-310
------------------------------------------------------------
------hktqpisevrnrymvssngmnsl-------------------------------
-----------------------------------------------------DG-----
Y---S---EFRPVI----------GD-GECFYR----------S---FIFS-YL--EQ--
VI-DR----PDTD---------------------EEHR----LLGVV------E-T-A-S
-A---RHA-------------------DLG-W-D-S--EF--------------------
------------------------------------------------------------
------------------------------------------------------------
------------------------------------------------------------
------------------------------------------------------------
------------------------------------------------------------
------------------------------------------------------------
------------------------------------------------------------
------------------------------------------------------------
------------------------------------------------------------
------------------------------------------------------------
-----------------------------------------------prssqemhncltv
vacrhsftqcw-------------------------------------------------
--
>B4Q8T3_DROSI/25-261
------------------------------------------------------------
---------------------------ei--SDTTPL-ISEQ--------LPL---TCLY
AEYSG-----DE----IFTAKI-----------------------QDL--S--KK-----
Y---K---FIRRTR----------PD-GNCFFR----------A---FAYS-YL--EY--
LI-SN----NS-----------------------AYQE----FKKLA------E-E-S-K
-E---KLV-------------------QLG-F-P-S--FT--L-------E--D--F--H
------E---T----F---M--E-V-------I----Q-R---V---S--------P---
-------D------N-A--------G------------G-H-------S------T----
---V-------qDELHK-IF---N---E---Q-G---Y------S-DY------------
-------------VV-VY--LR------------------LIT-SG-KL---Q-E-----
-E--A--D---F-------Y---Q--N-FIEGD------------------------LTI
EA--F-RHL---E---V---E--P--M--YK-E-S------------------D-----H
--IHI--IA-LCT-AL-------------GAGV-R-VE--Y-L-D---------------
-----------------------------------------------RG-----------
-EGGTVKAHDFP----------------------EG------------------------
----------------------------------------------------------SE
PRI----------------------------YLIY-RPG-HYDILYP-------------
------------------------------------------------------------
--
>A0A0V0R548_PSEPJ/52-296
------------------------------------------------------------
------------------------nleed-----RKN-IGKL--------NDI---AVNA
EQYK------NE----ILQKNF-----------------------NEL--K--QI-----
F---P---LYRQIR----------GD-GNSFYR----------A---IGVA-YI--QN--
LI-RI----KSPQv------------------ekQLQN----LINDL------S-N-N-K
-I---NNE-------------------QID-D-I-P--QE--F-------Q--T--L--Y
------N---N----K---K--Q-I-------C----Q-I---L---L--------Q---
-------GihylyvQ-N--------T------------S-Y-------E------Q----
---F-------qDAVYT-LL---N---E---N-Y---E------F-DF------------
------------aLI-IF--MR------------------TLT-LQ-IL---E-D-----
-D--E--E---D-------L---Q--A-FDFDG------------------------QYI
KY--Y-QEA---Q----------T--Y--GK-E-A------------------E-----G
--YSV--QK-LPK-IL-------------NVEI-V-IH--Q-V-D---------------
-----------------------------------------------KN-----------
--DYSCPKDMS----------------------LND------------------------
----------------------------------------------------------KL
FHV----------------------------HLFF-RPD-HYDLCY-f------------
------------------------------------------------------------
--
>A0A287H109_HORVV/1-176
------------------------------------------------------------
----------------------------m-------------------------------
------------------------------------------------------------
------------------------------------------------------------
------------------------------------------------------------
--------------------------------------------------------F--F
------Q---E----L---N--H-L-------V----N-S---V---A--------N---
-------G------L-S--------S------------H-D--------------L----
---Y--------KRSLQ-EI---M---P---L-R---T---------L------------
-------------VI-SL--LR------------------LLA-ET-EI---R-T-----
-R--E--A---H-------Y---K--S-FIPGE------------------------MNV
HQ--Y-CCK---E---V---R--P--L--DI-K-P------------------T-----M
--LAM--RA-LTY-AL-------------GIPL-R-LE--I-I-Gkalqdghl-------
--------------------------------------qvkrldffpQS-----------
VSGKGAF----------------------------Hmvqsywpstttpe-----------
--------------------------------------------plelgsgnlllssdGT
PSL----------------------------TLLC-RSE-DCDILYR-------------
------------------------------------------------------------
--
>A0A177WMN7_BATDE/3-138
------------------------------------------------------------
--------------------dftalqqvi-------------------------------
-EYAS----gLN----VYVDKI-----------------------KHL--K--ST-----
C---L---GMRNVR----------KD-GNCFYR----------A---FGFR-LA--EL--
VF-EH----RDLP---------------------WNRA----ILQRA------K-E-T-K
-A---LMT-------------------TMG-Y-D-M--SI--L-------E--D--F--W
------E---R----F---Q--D-V-------L------L---I---K--------D---
-------E------D-A-------------------------------------------
------------DGVIG-AF---Q---T---D-H---I------S-DT------------
-------------VV-CY--LR------------------LIT-AA-LL---K-------
------------------------------------------------------------
------------------------------------------------------------
------------------------------------------------------------
------------------------------------------------------------
------------------------------------------------------------
------------------------------------------------------------
-----------------------------------------------rv-----------
------------------------------------------------------------
--
>A0A1Y3BRE6_EURMA/1-130
------------------------------------------------------------
----------------------------m-------------------------------
------------------------------------------------------------
------------------------------------------------------------
------------------------------------------------------------
------------------------------------------------------------
------------------------------------------------------------
------------------------------------------------------------
-------------ELLT-EL---D---K---P-S---V------S-DN------------
-------------IV-VY--LR------------------LLT-SY-YL---Q-K-----
-E--S--E---F-------F---A--N-FIEGS------------------------GQM
AE--F-CKR---E---V---E--P--M--YK-E-S------------------D-----H
--IHI--IA-LCS-VL-------------NVNV-R-VV--Y-M-D---------------
-----------------------------------------------RG-----------
-AGGKVNEHDFIPIHKind--------dngnQSEQE------------------------
----------------------------------------------------------SD
PRI----------------------------HLLY-RPG-HYDILYK-------------
------------------------------------------------------------
--
>A0A0P1B741_9STRA/275-453
------------------------------------------------------------
----------------------dtnaelr-------------------------------
------------------------------------------------------------
------------------------------------------------------------
------------------------------------SH----IQHKI------Q-T-S-K
-S---ELV-------------------AIG-Y-S-D--VA--I-------D--A--F--W
------E---T----F---V--D-Y-------L----A-A---M---E--------M---
-------R------S-H--------A----------------------------------
-------------ELVR-DF---Q---T---EgG---E------S-EY------------
-------------LV-WY--MR------------------LLT-AG-YM---K-K-----
-N--E--K---T-------F---Q--P-FIEGLy---------------------pgQTV
AQ--F-CAA---E---V---E--P--M--GK-E-C------------------D-----Q
--PQI--AA-LTE-AL-------------EVGV-K-IE--Y-L-D---------------
-----------------------------------------------GS----------v
GPGEELQSYVCSPTLT---------------TTKQQ------------------------
----------------------------------------------------------MP
VSI----------------------------TLLY-RPG-HYDILYP-------------
------------------------------------------------------------
--
>H3AAI1_LATCH/1-228
------------------------------------------------------------
-------------------------msca------SL-VSDK--------CDI---SVLV
DGYPE-----DG----IYKRKL-----------------------QDL--Q--KK-----
Y---I---SIRRTR----------GD-GNCFYR----------A---LAFA-HL--ES--
LI-GN----NV-----------------------EIKK----FKDVV------I-Q-S-R
-N---ELV-------------------SAG-F-E-D--RA--F-------Q--N--T--F
------I---R----F---Q--G-V-------I----D-L---V---E--------A---
-------E------N-S--------I----------------------------------
------------VSLLS-AF---N---D---Q-D---C------S-DH------------
-------------IV-QY--LR------------------LLT-SA-FL---Q-N-----
-R--K--D---F-------F---H--H-FIEGG------------------------MNI
KD--F-CAQ---E---V---E--P--M--AM-E-C------------------D-----H
--IQI--VA-ISQ-AL-------------EVSV-Q-VE--Y-V-D---------------
------------------------------------------------------------
EADTEVNNHIFP----------------------EG------------------------
----------------------------------------------------------AR
PSV----------------------------YLLY-KTA-HYDILY-a------------
------------------------------------------------------------
--
>A0A0M8ZVF8_9HYME/32-264
------------------------------------------------------------
--------------------------eis---ESIAL-VGEK--------ESI---KSLE
REYSE-----DE----IYLSKA-----------------------KAL--G--QK-----
Y---S---YIRRTR----------PD-GNCFFR----------A---FSYA-YL--EK--
LI-GN----KE-----------------------EYEK----FRELA------L-K-S-K
-D---SLV-------------------ALG-F-P-Q--FT--V-------E--D--F--H
------D---T----F---M--D-V-------I----D-K---V---G--------E---
-------D------T-E--------S------------S-Y-------------------
------------IELHK-LF---N---E---Q-G---C------S-DY------------
-------------VV-VY--LR------------------LIT-SG-QL---R-R-----
-E--A--D---F-------Y---Q--H-FIEGE------------------------RTV
SE--F-CRQ---E---V---E--P--M--YK-E-S------------------D-----H
--IHI--IA-MST-AL-------------GTGI-R-VR--Y-M-D---------------
-----------------------------------------------RG-----------
-AGTEVTAHDFP----------------------EG------------------------
----------------------------------------------------------AT
PAV----------------------------HLLY-RPG-HYDILYP-------------
------------------------------------------------------------
--
>A0A1D6AGM4_WHEAT/182-421
--------------------------------------------------------egkq
iysrhvehqtrpinevrnrymvssneadh-------------------------------
--------------------------------------------------L--DA-----
Y---S---EIRLVI----------GD-GECFYR----------S---FIFS-YL--EQ--
VI-DR----QDTD---------------------EEHR----LLDVV------E-R-M-S
-V---QHA-------------------ILG-W-N-S--EF--S----------R--T--S
------R---A----F---E--E-L-------I----E-K---V---M--------R---
-------W------K-G--------T------------E-S-------T------S----
---Sc-----rkEELLQ-FF---S---T---Y-E---R------T-QD------------
-------------IF-AF--LR------------------LLV-AI-HI---C-S-----
-H--S--E---E-------Y---V--P-HIPEVdq--------------------gnCSL
EV--W-CLE---H---V---I--P--A--RV-D-A------------------D-----H
--VML--VA-LAT-AL-------------EVPL-R-TE--S-F-Q---------------
-----------------------------------------------QG-----------
YARDIYTGPGFP------------------------------------------------
-----------------------------------------------------------R
PSV----------------------------TLLY-TGN-HYNIIYP-------------
------------------------------------------------------------
--
>J3KR44_HUMAN/40-272
------------------------------------------------------------
---------------------------ei--AVQNPL-VSER--------LEL---SVLY
KEYAE----dDN----IYQQKI-----------------------KDL--H--KK-----
Y---S---YIRKTR----------PD-GNCFYR----------A---FGFS-HL--EA--
LL-DD----SK-E---------------------LQRR----FKAVS------A-K-S-K
-E---DLV-------------------SQG-F-T-E--FT--I-------E--D--F--H
------N---T----F---M--D-L-------I----E-Q---V---E--------K---
-------Q------T-S--------V------------A---------------------
-------------DLLA-SF---N---D---Q-S---T------S-DY------------
-------------LV-VY--LR------------------LLT-SG-YL---Q-R-----
-E--S--K---F-------F---E--H-FIEGG------------------------RTV
KE--F-CQQ---E---V---E--P--M--CK-E-S------------------D-----H
--IHI--IA-LAQ-AL-------------SVSI-Q-VE--Y-M-D---------------
-----------------------------------------------RG-----------
-EGGTTNPHIFP----------------------EG------------------------
----------------------------------------------------------SE
PKV----------------------------YLLY-RPG-HYDILYK-------------
------------------------------------------------------------
--
>A0A0M8P4L5_9EURO/20-262
------------------------------------------------------------
---------------------------qp--EVQGPL-VSTK--------QSS---HSIA
LDYSN----aDP----TLATKT-----------------------NAL--A--IT-----
H---P---ECRIMK----------GD-GNCGWR----------A---VAFG-YF--ET--
LF-AL----RDTL---------------------RIEA----EIRRM------K-S-L-T
-T---LLE-------------------RVG-L-S-D--SI--Y-------E--I--F--V
------D---A----T---E--D-V-------L----N-R---T---Q--------A---
-------A------I-Q--------N------------G-A-------Q------D----
---E--------SFLVE-AF---N---E---G-Y---C------S-DA------------
-------------II-TH--FR------------------ILT-SA-WM---K-L-----
-N--P--N---R-------Y---Q--A-FLPM--------------------------PL
NQ--Y-CSS---R---I---D--P--V--KT-E-I------------------D-----E
--VGL--QA-LID-GVie---------gsGFGV-E-IL--Y-L-D---------------
-----------------------------------------------RS-----------
-EGDVVTPHQLS--------------------SNSP------------------------
----------------------------------------------------------NG
ATI----------------------------RLLY-RPG-HYDLLYP-------------
------------------------------------------------------------
--
>N6UKN8_DENPD/36-270
------------------------------------------------------------
--------------------------eis---EAIPL-VGEP--------DSI---LSLN
SEYST-----DE----VYLGKI-----------------------KDL--A--SK-----
Y---R---SIRRTR----------PD-GNCFFR----------A---FSYA-TL--ER--
LL-SD----KE-----------------------EFNK----FYKLA------E-N-S-K
-D---VLV-------------------ELG-F-Q-Q--FT--V-------E--D--F--Y
------D---T----Y---M--E-V-------L----K-R---L---A--------D---
-------I------E-S--------V------------E-E--------------A----
---K--------KELQS-IF---N---E---Q-G---Y------S-DY------------
-------------MV-VY--LR------------------LLT-SA-QL---Q-K-----
-E--Q--D---F-------Y---S--C-FIEGD------------------------RTI
VD--F-CHQ---E---V---E--P--M--FK-D-S------------------D-----H
--IHI--MA-ACS-AL-------------NTGV-R-VL--Y-M-D---------------
-----------------------------------------------RG-----------
-TGSNVTQHDLP----------------------EG------------------------
----------------------------------------------------------CT
PTV----------------------------HLLY-RPS-HYDILY-v------------
------------------------------------------------------------
--
>A0A0V0R4V8_PSEPJ/83-326
------------------------------------------------------------
------------leevrknigilndmdvk------------------------------V
GEYK------ND----ILRKNF-----------------------NLM--K--YK-----
C---P---LYRQIR----------GD-GNCFYR----------A---IGVA-YI--QN--
LI-RI----KNPQv------------------eeQLQN----LINDL------Y-N-N-K
-I---NNK-------------------QID-D-I-P--QE--F-------Q--T--L--Y
------N---N----K---K--Q-IcqillqgI----H-Y---L---Y--------L---
-------Q------N-K--------S------------Y---------E------Q----
---F-------qDAVYT-LL---N---E---S-Y---E------F-DF------------
------------aLI-IF--MR------------------TLT-LQ-IL---E-D-----
-D--E--E---D-------L---K--A-FDFDG------------------------QYI
KY--Y-QEA---Q----------T--Y--GK-E-A------------------E-----G
--FSV--LR-LPK-IL-------------NVEI-V-IH--Q-V-D---------------
-----------------------------------------------KN-----------
--DYSCPKDMS----------------------LNG------------------------
----------------------------------------------------------KL
FHV----------------------------HLFF-RPG-HYDLCY-f------------
------------------------------------------------------------
--
>A0A287H145_HORVV/1-214
------------------------------------------------------------
--------------------------mqd-------------------------------
------------------------------------------------------------
------------------------------------------------------------
----------SQA---------------------EVTR----LMEHV------A-V-S-R
-E---NFC-------------------RLK-W-D-K--AY--F-------L--N--P--E
------E---Y----F---S--S-V-------V----S-E---L---N--------H---
-------L------V-N--------S------------V-A-------N------G----
---Ls------sHDLYK-RS---L---Q---E-I---M------P-LR------------
-------------II-SL--LR------------------LLA-ET-EI---R-T-----
-R--E--A---H-------Y---K--S-FIPGE------------------------MNV
HQ--Y-CCK---E---V---R--P--L--DI-K-P------------------T-----M
--LAM--RA-LTY-AL-------------GIPL-R-LE--I-I-Gkalqdghl-------
--------------------------------------qvkrldffpQS-----------
VSGKGAF----------------------------Hmvqsywpstttpe-----------
--------------------------------------------plelgsgnlllssdGT
PSL----------------------------TLLC-RSE-DCDILYR-------------
------------------------------------------------------------
--
>A0A179USY0_BLAGS/27-268
------------------------------------------------------------
-------------------------epdl----QGPL-VGPK--------QSS---SMIT
SEYAN----aDP----IYVAKT-----------------------TAL--S--HT-----
H---S---HYRIMK----------GD-GNCGWR----------A---VAFG-YF--ET--
LF-NL----RDTA---------------------KLEQ----ELARI------K-S-L-N
-E---SLD-------------------SIG-C-Q-Q--YI--Y-------E--M--F--V
------E---V----T---E--D-V-------F----G-Q---I---S--------G---
-------A------I-A--------E------------G-S-------Y------D----
---D--------SFLLD-AF---N---D---E-S---K------S-SA------------
-------------II-TH--FR------------------LMT-SA-WM---K-K-----
-N--P--D---R-------Y---A--G-FLRM--------------------------TV
DD--Y-RTK---T---I---E--P--G--KT-E-I------------------D-----E
--IGI--HG-LFD-GVie---------gsGFAI-E-IL--Y-L-D---------------
-----------------------------------------------RS-----------
-EGTEVTPHLLS---------------------PDN------------------------
----------------------------------------------------------PI
ATI----------------------------RLLY-RPG-HYDLLYQ-------------
------------------------------------------------------------
--
>A0A287H3J2_HORVV/127-249
------------------------------------------------------------
------------------------daypk-------I-LGRQ--------EQL---SELV
RESPD-----NS----IIQEKM-----------------------KVC--V--PY-----
Y---V---RFRRTL----------RD-GSCFYR----------A---FMFS-YM--EI--
LR-HL----QDKQ--------------------dEVTR----LMECL------D-I-S-K
-D---RFS-------------------RLR-W----------------------------
------------------------------------------------------------
------------------------------------------------------------
------------------------------------------------------------
------------------------------------------------------------
------------------------------------------------------------
------------------------------------------------------------
------------------------------------------------------------
------------------------------------------------------------
------------------------------------------------------------
------------------------------------------------------------
-----------------------------------------------hkadfsidpekyf
srvvsyehnsassvnqhdl-----------------------------------------
--
>A0A061EBG4_THECC/45-227
------------------------------------------------------------
-----------------------------EEAKKVPF-VGDK--------EPL---TMLA
AEYES----gSP----ILLEKI-----------------------KLL--G--QQ-----
Y---A---AIRRTR----------GD-GNCFFR----------S---FMFS-YL--EY--
VL-ES----QDHA---------------------EVDR----IKGNV------E-E-C-R
-K---TLQ-------------------SLG-Y-A-D--FT--F-------E--D--F--F
------A---L----F---L--E-Q-------L----D-S---V---L--------Q---
-------G------N-E--------D------------S-I-------S------Q----
---D---------ELII-RS---R---D---Q-S---I------S-DY------------
-------------VV-MF--FR------------------FVT-SG-EI---R-K-----
-R--S--E---F-------F---E--P-FILGLt----------------------nATV
EQ--V-CTV---V---F---E--G--F---------------------------------
------------------------------------------------------------
------------------------------------------------------------
------------------------------------------------------------
------------------------------------------------------------
-----------------------------------------------nml----------
------------------------------------------------------------
--
>L0P887_PNEJ8/4-231
------------------------------------------------------------
---------------------------ei---EVDPL-VFHR--------IPV---HELL
KEYQE-----NE----VFYKKI-----------------------KAL--G--N------
----M---SLYRLK----------RD-GD--------------S---LCFG-WL--WT--
WI-RQ----TP-A---------------------DSEK----NIVAF------S-Q-T-T
-E---LLQ-------------------KSG-F-E-P--LS--Y-------E--D--F--Y
------E---E----I---L--L-A-------L----S-L---L---K--------P---
-------S------E-N--------Q------------D-F-------Q------A----
---K-------eRELLT-LM---N---T---P-E---K------S-NA------------
-------------MV-VY--FR------------------FLT-SA-YI---K-Q-----
-N--A--C---E-------Y---A--P-FLDVPs----------------------vADV
FT--F-CEN---T---I---E--S--I--GK-E-A------------------D-----H
--VMI--NA-LSK-AL-------------GVR----------------------------
------------------------------------------------S-----------
SDSSHAKKYEFT--------------------VENK------------------------
----------------------------------------------------------NP
ITI----------------------------NLLY-RPG-HYDFI--ad-----------
------------------------------------------------------------
--
>M0Y1W9_HORVV/3-160
------------------------------------------------------------
--------------mqhanlrwnsdfirs-------------------------------
------------------------------------------------------------
------------------------------------------------------------
------------------------------------------------------------
-----------------------------------------------------------S
------K---A----F---K--N-L-------I----K-K---I---M--------R---
-------R------K-H--------G------------R-D-------S------T----
---Ssy----rkEKLLK-FF---S---K---Y-D---T------T-LD------------
-------------IF-IF--LR------------------LVV-AI-QI---C-S-----
-H--R--E---V-------Y---E--P-LIPGLr---------------------gnYNL
ED--W-CLQ---R---V---T--P--A--RQ-L-T------------------D-----H
--VMM--EA-LAR-AL-------------EVPL-R-VE--R-V-R---------------
-----------------------------------------------GG-----------
YDP---DIYTGPGV----------------------------------------------
----------------------------------------------------------PR
PRV----------------------------TLLY-SAN-HYEIIYP-------------
------------------------------------------------------------
--
>A0A1D5V344_WHEAT/130-405
------------------------------------------------------------
-------------------------pdtr-----KAA-LGRQ--------KRL---SRLV
EKHS------KN----FFKEKI-----------------------KIL--C--QH-----
Y---A---HFRRTR----------GD-GSCFYR----------A---FLFS-YL--EN--
LG-LM----QDSQ--------------------aEVTR----LMEHV------A-M-S-R
-E---NFCrlk------------wdkaYFL-N-P-E--EY--F-------S--S--V--V
------S---E----F---S--H-L-------V----N-S---V---A--------N---
-------G------L-S--------S------------S---------------------
-------------ELYN-RS---I---Q---E-I---V------P-LR------------
-------------II-SL--LR------------------LLA-ET-EI---R-S-----
-R--E--D---D-------Y---K--S-LLPKE------------------------MDA
LT--Y-CCK---E---L---R--P--L--DV-E-A------------------E-----V
--LPM--RA-LTY-AL-------------GIPL-R-VE--T-V-Gegsncgiq-------
---------------------------------------verldlfpRS-----------
---------------------------------E-Sgkgplhlvqsywssit--------
------------------------------------------tpgpqdigrgnllssdGT
PLL----------------------------TLLC-RPR-HCDILYR-------------
------------------------------------------------------------
--
>A0A0D3F5S2_9ORYZ/569-718
------------------------------------------------------------
--------------ydalriaqvgvhlif-------------------------------
-----------------------------------------------L--D--HD-----
Y---S---EFRPVV----------PD-EECFYR----------S---FIFS-YL--EQ--
VV-DT----IDTL---------------------WEDR----LLAAL------R-E-L-D
-R---RAEr-----------------dAHR-C-Y-T--IV--F-------V--K--L--I
------A---K----I---K--G-W-------K----R-D---Y---P--------P---
-------S------R-V---------------------S-Y-------S------S----
---V--------EFLLE-FF---S---S---Y-D---S------T-ND------------
-------------IF-AF--LR------------------LVA-AT-WI---C-T-----
-H--K--G---R-------Y---G------------------------------------
------------------------------------------------------------
------------------------------------------------------------
------------------------------------------------------------
------------------------------------------------------------
------------------------------------------------------------
-----------------------------------------------qhrkhyndgt---
------------------------------------------------------------
--
>A0A0D1ZQD9_9EURO/20-263
------------------------------------------------------------
-------------------------rpvl----SGPK-VGPK--------KPI---SELS
SEYAQ----aDQ----AFVIKT-----------------------RAL--E--QS-----
H---I---SYRTIQ----------GD-GQCGWR----------A---VVFA-YF--EI--
LL-KS----GDVG---------------------LINQ----EKVRL------Q-S-F-E
-Q---TMR-------------------AVG-I-D-Y--DI--I-------V--D--M--F
------D---Y----T---W--E-F-------F----D-E---I---L--------K---
-------A------I-Q--------Q------------G-Q-------Q------D----
---E--------AVLLQ-AL---N---D---E-N---Q------S-NS------------
-------------II-YH--FK------------------IMT-SA-FM---Q-V-----
-Q--S--E---R-------Y---E--N-FLEM--------------------------SV
NQ--Y-CLT---R---I---D--P--A--NQ-E-I------------------D-----H
--IGL--QA-LTD-AVis---------paYIAV-E-VS--Y-L-D---------------
-----------------------------------------------RS-----------
-DGDQVTPHAFVPN-------------------ASP------------------------
----------------------------------------------------------SW
PTI----------------------------RLIY-RPG-HYDLIYK-------------
------------------------------------------------------------
--
>S7Q8H1_GLOTA/62-312
------------------------------------------------------------
--------------------------eav---PQRPL-IDQI--------VPM---AVLR
AEYEN----gSA----SFTKQI-----------------------DYL--V--SQ----s
Y---T---GIRRTR----------GD-GDCFYR----------S---LAFR-YV--ER--
LM-NA----ADPA--------------------lAVGS----AVSTL------E-A-S-L
-P---MLE-------------------AAG-F-Q-K--LV--F-------E--D--F--Y
------D---T----F---V--S-I-------I----K-R---I---V--------Q---
-------P------E-A--------D------------G-T-------T------L----
---T-------pLLLLE-AF---Q---N---P-E---V------S-NS------------
-------------VV-VY--LR------------------LLT-SA-QI---R-T-----
-D--P--D---S-------Y---Q--D-FLFHPel-------------------gelMTP
RE--F-CET---F---V---E--A--V--GK-E-A------------------D-----H
--VQM--TA-LAR-AL-------------KINF-S-VA--Y-L-D---------------
-----------------------------------------------GR-----------
SADGHVDFVNFNDGI-------------------QD------------------------
----------------------------------------------------------EL
EPL----------------------------VLLY-RPG-HYDILE-k------------
------------------------------------------------------------
--
>A0A166HFX0_9HOMO/140-388
------------------------------------------------------------
---------------------------st--SSNRPL-IASV--------API---SVLR
AEYEA----gSQ----AFVKQI-----------------------DTL--A--QQ----g
F---A---GIRRTR----------GD-GDCFYR----------S---LAFA-YI--ER--
VL-RG----PDPT--------------------lDATV----AISVL------D-S-A-L
-P---LLE-------------------GVG-F-D-K--FA--Y-------E--D--F--Y
------E---E----L---L--G-L-------L----K-R---I---G--------P---
-------D------A-R--------N------------P-L--------------T----
---P--------SALLQ-AF---Q---A---P-E---V------S-TA------------
-------------IV-VF--LR------------------LLT-SA-QI---R-M-----
-D--P--D---S-------F---D--A-FLFHPdf-------------------gnqMTA
RD--F-CET---F---V---E--P--T--GK-E-A------------------D-----H
--VQM--TA-LSR-VL-------------QLNV-K-VA--Y-L-D---------------
-----------------------------------------------GH-----------
SADGKVDWVEFQ-------------------CAPDS------------------------
----------------------------------------------------------QA
PPV----------------------------ILLY-RPG-HYDILE-k------------
------------------------------------------------------------
--
>E0VRS2_PEDHC/36-267
------------------------------------------------------------
---------------------------ei--CDSIAI-VGDL--------EPI---LSLE
TEYRP-----DD----IYAKKV-----------------------RDL--S--NK-----
Y---K---SIRRTR----------PD-GNCFFR----------A---FAYA-YF--EK--
LL-TD----KQ-----------------------EYQR----FYDIA------S-K-C-K
-D---NLV-------------------NLG-F-P-K--FT--V-------E--D--F--H
------E---T----F---M--E-V-------I----E-N---I---G--------K---
-------S------E-T--------T------------Q-D-------------------
-------------DLHK-LF---N---I---Q-G---H------S-DY------------
-------------VV-VY--LR------------------LIT-SG-QL---Q-K-----
-E--A--D---F-------Y---Q--H-FIEGE------------------------RTI
SD--F-CHQ---E---V---E--P--M--FK-E-S------------------D-----H
--IHI--IA-LST-AL-------------SVGV-R-VR--Y-M-D---------------
-----------------------------------------------RG-----------
-NESEVIAHDFP----------------------EG------------------------
----------------------------------------------------------TT
PSV----------------------------HLLY-RPG-HYDILYP-------------
------------------------------------------------------------
--
>A0A287HRA1_HORVV/85-331
------------------------------------------------------------
--------hvnqqaipyrqafdhylqqiv-------------------------------
ALFR------DR----VYAVNA-----------------------IIL--E--NL-----
Y---S---AFRPVE----------ED-GECFYR----------S---FIFS-YL--EQ--
VL-DR----KDTN---------------------EERR----LLAAI------Q-E-L-A
-G---EPA-------------------RLG-W-A-S--E---F-------S--R--L--F
------Q---A----F---K--E-L-------M----K-K---V---K--------R---
-------W------K-K--------K------------R-R-------LipcffvR----
---Yl------kRKLLE-FF---S---T---Y-D---Q------T-EE------------
-------------IF-VF--LR------------------LVA-AT-WL---C-L-----
-H--W--A---D-------Y---D--Q-DIPGLg---------------------enDIV
AD--W-CLQ---H---V---T--P--R--RV-V-A------------------N-----R
--VQV--WA-LAG-AL-------------QVSL-V-LV--Q-L-N---------------
-----------------------------------------------EE-----------
---EADHVYVSP----------------------EA------------------------
----------------------------------------------------------DA
ARV----------------------------HVLF-AIN-HYDILYP-------------
------------------------------------------------------------
--
>A0A0L9VFM7_PHAAN/39-305
------------------------------------------------------------
----------------qysiqadeakkvp-------F-------------EPL---SSLA
AEYKS----gSP----ILLEKI-----------------------KVL--D--EQ-----
Y---A---AIRRTR----------GD-GNCFFR----------S---FMFS-YL--EH--
IM-EC----QDQA---------------------EVDR----IQPNV------E-K-S-R
-K---ALQ-------------------TLG-Y-A-D--LT--F-------E--D--F--F
aysqclK---Y----M---F--T-V-------F----K-K---M---V--------G---
-------S------GgL--------D------------P-I-------S------S----
---H--------EELVI-RS---R---D---Q-S---I------S-DY------------
-------------VV-MF--FR------------------FVT-SA-EI---Q-M-----
-R--T--E---F-------F---E--P-FILGLt----------------------nTTV
EQ--F-CKL---S---V---E--P--M--GE-E-S------------------D-----H
--VHI--TA-LSD-AL-------------GVPI-R-VV--Y-L-D---------------
-----------------------------------------------RSs--------cd
TGGVSVNHHDFMPVAGdlp---------nasCSSVK------------------------
----------------------------------------------------------NI
PFI----------------------------TLLY-RPG-HYDILYP-------------
------------------------------------------------------------
--
>K7J206_NASVI/32-264
------------------------------------------------------------
---------------------------ei--QDSTSL-VGEK--------ESL---KALE
SEYTE-----DD----VYLSKA-----------------------KAL--A--QK-----
Y---S---FFRRTR----------PD-GNCFFR----------A---FSYA-YL--EK--
LI-NN----KE-----------------------EYEK----FRDLA------R-K-S-K
-D---NLV-------------------ELG-F-P-Q--FT--V-------E--D--F--H
------D---T----F---M--E-V-------I----D-R---V---G--------G---
-------G------T-D--------D------------S-Y-------------------
------------AELHK-LF---N---D---Q-G---Y------S-DY------------
-------------VV-VY--LR------------------LIT-SG-QL---Q-R-----
-E--A--D---F-------Y---Q--H-FIEGD------------------------RTV
KE--F-CHQ---E---V---E--P--M--FK-E-S------------------D-----H
--IHI--IA-MST-AL-------------NTGV-R-VR--Y-M-D---------------
-----------------------------------------------RG-----------
-AGTEVTAHDFP----------------------EG------------------------
----------------------------------------------------------ST
PSV----------------------------HLLY-RPG-HYDILYP-------------
------------------------------------------------------------
--
>A0A287MHA1_HORVV/29-126
--------------------------------------------------------ysqh
vnhqtrpiaevskyylvpdlatgqgvdhl-------------------------------
-----------------------------------------------------DV-----
Y---S---EFRPVS----------GD-GECFYR----------S---FIFS-YL--EQ--
VL-DR----QDTH---------------------EEHR----LLDAV------K-R-V-S
-L---QHA-------------------DLR-W-T--------------------------
------------------------------------------------------------
------------------------------------------------------------
------------------------------------------------------------
------------------------------------------------------------
------------------------------------------------------------
------------------------------------------------------------
------------------------------------------------------------
------------------------------------------------------------
------------------------------------------------------------
------------------------------------------------------------
-----------------------------------------------sefprsyr-----
------------------------------------------------------------
--
>A0A287TAW2_HORVV/75-245
------------------------------------------------------------
------hqthpitevrryhklasdkanhl-------------------------------
-----------------------------------------------------DA-----
Y---S---EFRRVI----------GD-GECFYR----------S---FIFS-YL--EQ--
VI-DR----LDTD---------------------EEHR----LLDVL------E-T-A-S
-A---RHA-------------------DLG-W-N-S--EF--P-------R-----S--S
------R---A----F---K--E-L-------I----E-K---VmkwK--------S---
-------T------Q-S--------T------------S-S-------H------C----
---Kgn----llKNLLK-FF---S---T---Y-E---K------T-KD------------
-------------IF-VF--LR------------------LLV-AI-EI---C-S-----
-H--R--V---V-------Y---E--P-IIPE--------------------------VV
RG--N-CSL---E---V-------------------------------------------
------------------------------------------------------------
------------------------------------------------------------
------------------------------------------------------------
------------------------------------------------------------
-----------------------------------------------vsisv--------
------------------------------------------------------------
--
>I1I1G0_BRADI/210-350
------------------------------------------------------------
------------------------pdart------RT-LGGP--------EPL---LDLV
KEYPN-----KY----RIREMI-----------------------KIL--S--QH-----
Y---V---LFRRTR----------RD-GNCFYR----------A---FLFS-YL--EN--
LG-QM----QDSQ--------------------aEATR----LMERV------A-M-Y-R
-E---NFCrlk------------wdmaYFL-N-P-E--EY--F-------S--S--V--V
------S---E----F---N--D-L-------V----N-S---V---A--------N---
-------G------G-S--------S------------D-K-------L------Y----
---K---------RSL--------------------------------------------
------------------------------------------------------------
------------------------------------------------------------
------------------------------------------------------------
------------------------------------------------------------
------------------------------------------------------------
------------------------------------------------------------
------------------------------------------------------------
-----------------------------------------------qeiislrse----
------------------------------------------------------------
--
>F6U8W0_CIOIN/37-204
------------------------------------------------------------
---------------------------ei--AASSSL-VGNK--------QEI---LTLK
SEYSA----dDK----QYQHKI-----------------------QEL--S--KR-----
Y---T---HVRKTR----------GD-GNCFFR----------A---FGFG-YL--EV--
LL-HN----KK-----------------------DYAK----FKEAA------A-G-T-L
-K---KLM-------------------SLN-Y-P-S--FT--V-------E--D--F--Y
------E---N----F---M--S-V-------V----N-S---I---G--------E---
-------G------T-T--------L------------D---------------------
-------------ELSN-SF---V---D---E-G---L------S-NY------------
-------------FV-VY--LR------------------LIA-SC-QL---Q-L-----
-D--A--D---F-------Y---Q--N-FIDNG------------------------KSI
VE--F-CKT---------------------------------------------------
------------------------------------------------------------
------------------------------------------------------------
------------------------------------------------------------
------------------------------------------------------------
-----------------------------------------------v------------
------------------------------------------------------------
--
>A0A1B8CFC6_9PEZI/43-189
------------------------------------------------------------
--------nlsyfetfhelgsndqrpdrr-------------------------------
------------------------------------------------------------
------------------------------------------------------------
------------------------------------------------------------
---------------------------------R-K--WI--F-------E--D--V--R
------G---E----V---L--S-L-------L----T-D---F---A--------A---
-------T------T-H--------V------------G-P-------Q------S----
---Na------sSRILL-RF---N---D---E-E---V------F-SA------------
-------------IV-YY--FK------------------LLA-SK-FL---K-A-----
-D--C--V---S-------E---Q--D-SILDG------------------------LRI
GN--F-CKD---M---L---E--P--L--NT-E-I------------------E-----N
--LGV--TI-LID-ILvn---------pmSIAV-K-IV--Y-------------------
------------------------------------------------------------
------------------------------------------------------------
------------------------------------------------------------
-----------------------------------------------qqiinsasat---
------------------------------------------------------------
--
>S7P8A7_MYOBR/11-190
------------------------------------------------------------
--------------gcyflslarnidyka-------------------------------
------------------------------------------------------------
------------------------------------------------------------
LL-DG----S--K---------------------ELQR----FKAVS------A-K-S-K
-E---DLV-------------------SQG-F-T-E--FT--I-------E--D--F--H
------N---T----F---M--D-L-------I----E-Q---V---E--------K---
-------Q------T-S--------V------------A---------------------
-------------DLLA-SF---H---D---Q-S---T------S-DY------------
-------------LV-VY--LR------------------LLT-SG-YL---Q-R-----
-E--S--K---F-------F---E--N-FIEGG------------------------RTV
EE--F-CQQ---E---V---E--P--M--CK-E-S------------------D-----H
--IHN--IA-LAQ-AL-------------NISI-Q-VE--Y-I-D---------------
-----------------------------------------------RG-----------
----TTNPHIFP----------------------EG------------------------
----------------------------------------------------------SE
PKV----------------------------YILY-RPG-HYDILYK-------------
------------------------------------------------------------
--
>A0A287H3G9_HORVV/109-213
------------------------------------------------------------
------------------------daypk-------I-LGRQ--------EQL---SELV
RESPD-----NS----IIQEKM-----------------------KIL--N--KH-----
Y---V---RFRRTL----------RD-GSCFYR----------A---FMFS-YM--EI--
LR-HL----QDKQ--------------------dEVTR----LMECL------D-I-S-K
-D---RFS----------------------------------------------------
------------------------------------------------------------
------------------------------------------------------------
------------------------------------------------------------
------------------------------------------------------------
------------------------------------------------------------
------------------------------------------------------------
------------------------------------------------------------
------------------------------------------------------------
------------------------------------------------------------
------------------------------------------------------------
-----------------------------------------------rlrwhkadfsidp
ekyfs-------------------------------------------------------
--
>W9IHT7_FUSOX/164-412
------------------------------------------------------------
----------------------pvlegla---------VGNK--------VSS---DVIT
HEYAK----aDP----VYVEKT-----------------------ISL--P--QT-----
Y---S---HFRPIQ----------GD-GNCGWR----------A---IGFS-YF--EK--
LV-ES----GDQA---------------------KIEG----EVARL------M-S-M-N
-H---LLG-------------------SVG-G-Y----PF--Y-------D--D--W--S
------D---E----M---F--D-F-------L----R-E---V---A--------Q---
-------N------V-A--------N------------P-Q-------Y------A----
---H--------SLIQA-KW---N---D---P-V---V------S-SN------------
-------------II-YY--LR------------------LLT-GT-YL---K-L-----
-N--A--A---K-------Y---D--P-FVTDG------------------------GGV
EA--H-CRQ---C---V---E--I--P--NR-E-I------------------E-----H
--LGM--SA-LAE-VLlr---------paNLVL-E-IA--Y-L-D---------------
-----------------------------------------------RS-----------
-AGTQVNQYRVPDELN--------------tQDAST------------------------
----------------------------------------------------------LG
PII----------------------------YLLY-RPD-HYDILYK-------------
------------------------------------------------------------
--
>A0A287TB42_HORVV/6-132
------------------------------------------------------------
--------------------fshckgnll-------------------------------
------------------------------------------------------------
------------------------------------------------------------
------------------------------------------------------------
------------------------------------------------------------
------------------------------------------------------------
------------------------------------------------------------
------------KNLLK-FF---S---T---Y-E---K------T-KD------------
-------------IF-VF--LR------------------LLV-AI-EI---C-S-----
-H--R--V---V-------Y---E--P-IIPEVvr--------------------gnCSL
EV--W-CLE---H---V---I--P--A--RV-D-A------------------D-----H
--VMM--VA-LAS-AL-------------EVPL-R-VE--S-F-Q---------------
-----------------------------------------------RG-----------
YAPDIYTRPGVP------------------------------------------------
-----------------------------------------------------------R
PSV----------------------------TLLY-TGH-HYDIIYP-------------
------------------------------------------------------------
--
>A0A0J7AST7_COCIT/20-262
------------------------------------------------------------
-------------------------epdi----QGPL-VGPK--------QST---DAIV
SEYAQ----gHP----IYVAKT-----------------------SAL--A--AT-----
H---S---FYRIMK----------GD-GNCGWR----------A---IAFG-YF--EN--
LF-HL----RDLN---------------------KVAQ----ETARI------K-S-F-N
-N---LLN-------------------SVG-H-Q-E--DL--Y-------E--M--F--V
------D---A----T---M--D-L-------L----A-K---V---S--------K---
-------A------I-E--------T------------G-N-------Y------D----
---D--------TFLLD-EF---N---L---E-Y---N------S-TS------------
-------------II-QH--FR------------------LMT-SA-WM---R-L-----
-N--R--D---R-------Y---Q--S-FLSE--------------------------PL
DN--Y-CAK---A---I---E--T--V--RT-E-I------------------D-----E
--IGL--QG-LVD-GVia---------dsGFAV-Q-IA--Y-L-D---------------
-----------------------------------------------RS-----------
-SGNEVNFHLLT--------------------PNQP------------------------
----------------------------------------------------------SL
ATI----------------------------RLLY-RPG-HYDLLYQ-------------
------------------------------------------------------------
--
>A0A1D6AIU7_WHEAT/172-401
------------------------------------------------------------
-----nhqthpitevrrhhrlasdeanhl-------------------------------
-----------------------------------------------------DA-----
Y---S---EYRSVI----------GD-GECFYR----------S---FLFS-YL--EQ--
VI-DR----QDTH---------------------EEQR----LLRVV------E-R-M-S
-M---QHA-------------------NLR-W-N-S--DF----------R--R--S--S
------K---A----F---K--N-L-------I----K-K---I---M--------R---
-------R------K-H--------G------------R-E-------S------T----
---Ssr----rkEKLLK-FF---N---K---D-D---T------T-LD------------
-------------IF-IF--LR------------------LVV-AI-QM---C-S-----
-H--R--E---V-------Y---E--P-LIPGLr---------------------gnYNL
ED--W-CFW---R---V---T--P--A--RR-F-T------------------H-----H
--VMM--VA-LAR-AL-------------EVPL-R-VE--R-V-R---------------
-----------------------------------------------GG-----------
YDP---DIYTVPGVP---------------------------------------------
-----------------------------------------------------------R
PRV----------------------------TLLY-SAN-HYEIIYP-------------
------------------------------------------------------------
--
>A0A287H3H9_HORVV/1-156
------------------------------------------------------------
----------------------------m-------------------------------
---------------------------------------------KIL--N--KH-----
Y---V---RFRRTL----------RD-GSCFYR----------A---FMFS-YM--EI--
LR-HL----QDKQ--------------------dEVTR----LMECL------D-I-S-K
-D---RFSrlr------------whkaDFS-IdP-E--KY--F-------S--R--V--V
------S---E----L---E--E-V-------I----N-V---I---A--------A---
--------------G-C--------T------------S-E-------------------
-------------WLYQ-RS---L---Q---E-S---F------S-GR------------
-------------VI-PL--LR------------------LLT-ET-EI---R-T-----
-E-----K---F-------Y---K--Q-YIPEN------------------------LSV
------------------------------------------------------------
------------------------------------------------------------
------------------------------------------------------------
------------------------------------------------------------
------------------------------------------------------------
-----------------------------------------------cqvefsvgkrcdp
lmlk--------------------------------------------------------
--
>A0A287H3J8_HORVV/139-243
------------------------------------------------------------
----------------------sdalptv---------LGHV--------EQL---SELV
RESPD-----NF----IIQEKT-----------------------KIL--S--KH-----
Y---V---RFRRTL----------QD-GSCFYR----------A---FMFS-YM--EI--
LR-HM----QDKQ--------------------dEVTR----LIECL------D-L-S-K
-D---RFS----------------------------------------------------
------------------------------------------------------------
------------------------------------------------------------
------------------------------------------------------------
------------------------------------------------------------
------------------------------------------------------------
------------------------------------------------------------
------------------------------------------------------------
------------------------------------------------------------
------------------------------------------------------------
------------------------------------------------------------
-----------------------------------------------rlrwhkadfsidp
ekyf--------------------------------------------------------
--
>M4D349_BRARP/36-309
------------------------------------------------------------
----------------------------d-EAAKVPY-VGDK--------EPM---SSLS
AEYQA----gSP----ILLEKI-----------------------KVL--D--SQ-----
Y---V---AIRRTR----------GD-GNCFFR----------S---FMFS-YL--EH--
VL-ES----QDGA---------------------EVDR----IKVNV------E-K-C-R
-K---NLQ-------------------SLG-Y-T-D--FT--F-------E--D--F--F
------A---L----F---L--E-Q-------L----D-D---I---L--------Q---
-------G------G-E--------E------------S-I-------R------S----
---Rdqs-vsdySKLLL-NF---F---D---N-S---Y------S-KEcgfdk-------
--------flclsVV-MF--FR------------------FVT-AG-EI---K-T-----
-R--A--E---F-------F---E--P-FITGLs----------------------nTTV
DQ--F-CKT---S---V---E--P--M--GE-E-S------------------D-----H
--IHI--TA-LSD-AL-------------GVAI-R-VV--Y-L-D---------------
-----------------------------------------------RSsc-------dt
GGGVTVNHHDFVPVGTtn-----------ekEEASA------------------------
----------------------------------------------------------AA
PFI----------------------------TLLY-RPG-HYDILYP-------------
------------------------------------------------------------
--
>A0A0F0IJ80_ASPPU/152-340
------------------------------------------------------------
----------------------------v-------------------------------
------------------------------------------------------------
-------------------------------------------A---VAFG-YF--EN--
LF-NL----RDTL---------------------RVHR----ELLRI------K-S-M-N
-V---LLN-------------------QVG-Q-Q-E--HL--Y-------E--I--F--V
------D---A----T---E--E-I-------F----N-Q---I---S--------E---
-------A------I-H--------N------------G-V-------R------D----
---D--------SFLVD-AF---N---N---E-Y---N------S-SA------------
-------------II-TH--FR------------------ILT-SA-WM---K-L-----
-N--P--H---R-------Y---Q--A-FLSL--------------------------PV
DQ--Y-CAT---R---I---E--T--V--KT-E-I------------------D-----E
--VGL--QA-LVD-GVie---------paGFAV-E-IL--Y-L-D---------------
-----------------------------------------------RS-----------
-EGDAVTPHMLT--------------------PARP------------------------
----------------------------------------------------------SV
VTI----------------------------RLLY-RPG-HYDLLYQ-------------
------------------------------------------------------------
--
>M0Y1X7_HORVV/6-180
--------------------elssrgffqafknlikkimrrkhgrdstssyrkekllkff
skydttldserntlevifllffiihvsdt-------------------------------
------------------------------------------------------------
------------------------------------------------------------
------------------------------------------------------------
------------------------------------------------------------
------------------------------------------------------------
------------------------------------------------------------
-------------------------------------F------S-WL------------
-------------VF-IF--LR------------------LVV-AI-QI---C-S-----
-H--R--E---V-------Y---E--P-LIPGLr---------------------gnYNL
ED--W-CLQ---R---V---T--P--A--RQ-L-T------------------D-----H
--VMM--EA-LAR-AL-------------EVPL-R-VE--R-V-R---------------
-----------------------------------------------GG-----------
YDP---DIYTGPGV----------------------------------------------
----------------------------------------------------------PR
PRV----------------------------TLLY-SAN-HYEIIYP-------------
------------------------------------------------------------
--
>A0A287H3I6_HORVV/1-174
------------------------------------------------------------
---------------------------ml-------------------------------
------------------------------------------------------------
------------------------------------------------------------
------------------------------------------------------------
-----------------------------------------------------------F
------Q---E----L---E--E-V-------L----N-V---I---A------------
-------A------G-C--------T------------S-E-------------------
-------------WLYQ-RS---L---Q---E-S---F------S-GR------------
-------------VI-PL--LR------------------LLT-ET-EI---R-T-----
-E-----K---F-------Y---R--Q-YIPEN------------------------LSV
RE--F-CRK---A---V---Q--S--L--DA-E-A------------------S-----T
--IQM--RA-LTF-AL-------------GIPL-R-VE--V-V-D---------------
-----------------------------------------------NSl---------s
DQGVLVKRLDFFRGTD-----------------WDKgplrltrgylssrtap--------
------------------------------------------iqlkqgsydadllspdGT
PML----------------------------TLLC-RRG-HCDILYR-------------
------------------------------------------------------------
--
>A0A0D2N2X2_9CHLO/155-283
------------------------------------------------------------
---------------pqqasplfkpelea-------------------------------
------------------------------------------------------------
------------------------------------------------------------
------------------------------------------------------------
------------------------------------------------------------
------------------------------------------------------------
------------------------------------------------------------
------------------AL---S---R---R-A---A------F-DP------------
-------------IV-QF--AR------------------LAA-SL-EL---R-R-----
-N--E--A---A-------Y---T--P-FVAGCgda------------------yagLGL
AE--I-CER---H---V---E--R--M--GQ-E-V------------------E-----Q
--LQM--AA-LAA-AL-------------GVTV-G-VI--D-V-A---------------
-----------------------------------------------GS-----------
--ETGVVRHPAG-----------------------E------------------------
----------------------------------------------------------VE
PLF----------------------------FLVH-LPG-HYEICY-r------------
------------------------------------------------------------
--
>A0A0G4ETG7_VITBC/48-282
------------------------------------------------------------
----------------------------k-EVEVQPL-VGPV--------EPL---DGLE
NEYAD-----NP----SFLPKI-----------------------RAL--K--KQ-----
Y---G---GIRRVC----------KD-GCCFYR----------S---YLYG-LF--EW--
LL-RH----RS-----------------------QIDE----YINLI------T-E-S-R
-K---QLE-------------------AAG-Y-T-E--ST--V-------D--D--F--Y
------D---E----F---L--D-Q-------L----K-L---L---R--------E---
-------S------A-T--------G------------P---------------------
------------SELET-TF---Q---D---A-G---V------S-NS------------
-------------LV-VY--AR------------------FLT-GT-HL---K-L-----
-H--A--P---E-------F---E--P-FLTTH------------------------ASI
HQ--Y-VQT---E---V---D--P--M--WV-E-A------------------E-----H
--VQI--IA-LTS-VL-------------KVPV-R-IQ--Y-I-D---------------
-----------------------------------------------AS-----------
-DTAEPAPLTFPEG-------------------CGA------------------------
----------------------------------------------------------DE
EAI----------------------------HLLY-RPG-HYDVIY-t------------
------------------------------------------------------------
--
>H6BWL8_EXODN/88-330
------------------------------------------------------------
------------------------qaelp-----GPL-IGEK--------KPL---SELV
KEYAQ----aDP----AYVAKT-----------------------TAL--A--VS-----
H---S---SYRPIK----------GD-GQCGWR----------G---AVFG-YF--EI--
LL-NS----RDVG---------------------LLDQ----ELVRL------Q-S-F-E
-Q---TMR-------------------AVG-V-D-Y--DI--M-------V--D--M--F
------E---Y----T---W--D-L-------F----A-A---I---K--------A---
-------A------I-E--------R------------G-D-------K------D----
---D--------RVLLD-VM---N---D---S-G---Q------S-DS------------
-------------IV-YH--FK------------------MMT-SS-FM---R-V-----
-Q--S--E---R-------Y---E--A-FLEM--------------------------PV
PQ--Y-CLT---R---I---D--P--A--NQ-E-I------------------D-----H
--IGL--QA-LTD-AVia---------paYIAL-E-VS--Y-L-D---------------
-----------------------------------------------RS-----------
-TGNEVTPHQFV--------------------LNSQ------------------------
----------------------------------------------------------NW
PTI----------------------------RLIY-RPG-HYDIIYK-------------
------------------------------------------------------------
--
>A0A0V0R3F5_PSEPJ/80-348
------------------------------------------------------------
-------------------------dphp----QNEK-IGEI--------ETF---RDFA
NKDCT-----SS----DEKLEI-----------------------AKS--Y--TL-----
I---G---SRKPIR----------GD-GNCFYR----------A---VISQ-LL--EK--
IF-IS----SYANralkll---------gqiideK-------EFQI--------------
-------Ievisd--------yinenyLNQ-L-T-D--LV--R-------L--N--L--I
------S---K----I---V--F-F-------I----Q-QrcdL---E--------K---
-------K------V-E--------K------------K-K-------------------
---Ii------aNIISQ-AF---N---Q---D-N---C--------NFd-----------
-----------fsAV-VL--GRs----------------yGAL-AL-QL---Y-G-----
-Q--S--K---E-------Y---R--D-FCHD----------------------------
QE--Q-LLQ---I---L---Y--I--Y--GQ-D-V------------------E-----S
--TII--PI-ITE-TL-------------DISL-K-IH--N-F-Ekvknk----------
------------------------------------------wdiygQE-----------
-YKPKCYTVNLN-EKQ---------------NQEPF------------------------
----------------------------------------------------------MH
HYI----------------------------DVLL-HQG-HYQ----sift---------
------------------------------------------------------------
--
>A0A0E0NFN2_ORYRU/284-402
------------------------------------------------------------
--------------ilihgsdicilhsvl-------------------------------
------------------------------------------------------------
------------------------------------------------------------
------------------------------------------------------------
------------------------------------------------------------
------------------------------------------------------------
------------------------------------------------------------
-----------------------------------------------S------------
-------------VF-AF--LR------------------LAA-AI-WM---C-Sp----
dH--I--T---M-------Y---A--P-GVIGPg---------------------egRSL
ED--W-CST---Q---V---I--P--P--RV-Y-A------------------D-----E
--VAV--RA-LAA-AL-------------QVFI-R-VE--A-P-E---------------
------------------------------------------------------------
YGGRQDSYYIAR------------------------------------------------
----------------------------------------------------------DR
PRV----------------------------TLLR-VDS-QYDIVYP-------------
------------------------------------------------------------
--
>M8ACT0_TRIUA/164-381
------------------------------------------------------------
--------------------enlgqiqds-------------------------------
------------------------------------------------------------
------------------------------------------------------------
-----------QA---------------------EVTR----LMEHV------A-V-S-R
-E---NFCrlk------------wdkaYFL-N-P-E--EY--F-------S--S--V--A
------S---E----L---N--H-L-------V----N-S---V---A--------N---
-------G------L-S--------S------------D---------------------
-------------ELQK-RS---L---Q---E-M---M------P-LR------------
-------------VI-SF--LR------------------LLA-ET-EI---R-T-----
-R--I--D---D-------Y---N--P-FIPGK------------------------MNV
NQ--Y-CWK---E---V---R--P--L--DV-K-A------------------S-----A
--LAM--RA-LTY-AL-------------GIPL-R-LE--T-L-G---------------
-----------------------------------------------EGl---------t
AGGLQVKRLDFFPRSEsgkgafh-ivrsywsS---Tttpeplei----------------
-------------------------------------------------gsgnlissdGT
PLL----------------------------TLLC-RPD-NCDILYR-------------
------------------------------------------------------------
--
>S7NCB5_MYOBR/31-260
------------------------------------------------------------
--------------------------qte---TSFHL-ISEK--------CDI---LSIL
RDHPE-----NR----IYQRKI-----------------------QEL--S--KR-----
F---I---AIRKTK----------GD-GNCFYR----------A---LGYS-YL--ES--
LL-GK----GR-----------------------EVLK----FKERV------L-Q-T-P
-N---DLL-------------------TAG-F-E-E--HK--F-------R--N--F--F
------N---A----F---Y--S-V-------V----E-L---V---E--------K---
-------D------G-S--------V------------A---------------------
-------------SLLK-VF---N---D---Q-S---A------S-DR------------
-------------IV-QF--LR------------------LLT-SA-FI---R-N-----
-R--A--D---F-------F---R--H-FIDEE------------------------MDI
KD--F-CTH---E---V---E--P--M--AM-E-C------------------D-----H
--IQI--TA-LSQ-AL-------------SIAL-Q-VE--Y-V-D---------------
------------------------------------------------------------
EMDTALNHHVFP----------------------EA------------------------
----------------------------------------------------------AI
PSV----------------------------YLLY-KTS-HYNILY-a------------
------------------------------------------------------------
--
>A0A0M4E563_DROBS/25-261
------------------------------------------------------------
---------------------------ei--SESTPL-VSEL--------MPL---TCLG
AEYNG-----DD----VFTAKI-----------------------QDL--S--KK-----
Y---K---FIRRTR----------PD-GNCFFR----------A---FAYS-YL--EY--
LI-TN----NS-----------------------AYQE----FQKLA------E-S-S-K
-N---KLV-------------------ELG-F-P-S--FT--L-------E--D--F--H
------E---T----F---M--E-V-------I----K-R---V---C--------P---
-------D------N-P--------A------------G-P-------D------E----
---V-------kNELHK-IF---N---E---Q-G---Y------S-DY------------
-------------VV-VY--LR------------------LIT-SG-KL---Q-E-----
-D--A--D---F-------Y---Q--H-FIEGD------------------------YSI
EE--F-RHQ---E---V---E--P--M--YK-E-S------------------D-----H
--IHI--IA-LCT-AL-------------GVGV-K-VE--Y-L-D---------------
-----------------------------------------------RG-----------
-EGGTVKAHDFP----------------------EG------------------------
----------------------------------------------------------SE
SKV----------------------------YLIY-RPG-HYDILYP-------------
------------------------------------------------------------
--
>H9GIZ7_ANOCA/40-273
------------------------------------------------------------
---------------------------ei--AVQNPL-VSEK--------MEL---SVLY
KEYAD----dDH----VYQQKI-----------------------KDL--L--KK-----
Y---S---YIRKTR----------PD-GNCFYR----------A---FGFS-HL--EA--
LL-ED----GK-----------------------ELQR----FKEVA------A-K-S-K
-E---VLV-------------------SQG-F-T-E--FT--I-------E--D--F--H
------N---T----F---M--D-L-------I----E-Q---V---E--------K---
-------Q------T-T--------V------------S---------------------
-------------ELLG-SF---N---D---Q-S---T------S-DY------------
-------------LV-VY--LR------------------LLT-SG-YL---Q-R-----
-E--N--K---F-------F---E--H-FIEGG------------------------RSI
KE--F-CQQ---Y---IwrwK--P--M--CK-E-S------------------D-----H
---HI--IA-LAQ-AL-------------NVSI-L-VE--Y-M-D---------------
-----------------------------------------------RG-----------
-EGGTTNPHVFP----------------------EG------------------------
----------------------------------------------------------SE
PKV----------------------------YLLY-RPG-HYDILYK-------------
------------------------------------------------------------
--
>A0A0E0DJ97_9ORYZ/694-875
------------------------------------------------------------
---------------------------kg-------------------------------
------------------------------------------------------------
------------------------------------------------------------
------------------------------------------------------------
------------------------------------------------------------
------------------------------------------------------------
------------------------------------------------------------
------------------------------------------------------------
----------------------------------------FVT-EI-EI---C-T-----
-H--E--D---Q-------Y---K--D-FLLTAd----------------------cASV
FE--F-CQV---E---V---R--P--E--NA-E-A------------------S-----Q
--QQM--KA-LAE-AL-------------GIPV-L-VE--N-L-Dttskenetpelnqhf
i-----------------------------yprpeseegtmlgplnlHE----------i
VSPESSGYHAARGELQnqpgt-----sgsstN---Sstealglqsigtsstpn-------
-----------------------------------------erdgngdmtindlspaeRR
RLA----------------------------TLLY-RPG-HYDILCP-------------
------------------------------------------------------------
--
>G3W3S8_SARHA/1-230
------------------------------------------------------------
---------------------------ms--ESSFNL-ISEK--------CDI---LSIL
CDHPE-----NR----IYQRKI-----------------------QEL--S--KR-----
F---S---ALRKTK----------GD-GNCFYR----------A---LGYS-YL--ES--
LI-GN----SR-----------------------EILR----FKERV------L-Q-T-P
-K---DLL-------------------AAG-F-E-E--HK--F-------R--N--F--F
------N---A----F---Y--S-L-------V----E-M---V---E--------K---
-------D------G-S--------V------------S---------------------
-------------NLLK-VF---N---D---Q-S---F------S-DR------------
-------------IV-QF--LR------------------LLT-SA-FI---K-N-----
-R--A--D---F-------F---R--H-FIDEE------------------------MDV
KD--F-CAQ---E---V---E--P--M--AT-E-C------------------D-----H
--VQI--TA-LSQ-AL-------------NIPL-Q-VE--Y-V-D---------------
------------------------------------------------------------
EMDTALNHHVFS----------------------EA------------------------
----------------------------------------------------------AC
PSV----------------------------YLLY-KTS-HYNILY-a------------
------------------------------------------------------------
--
>A0A0P1BBB0_9BASI/30-131
------------------------------------------------------------
----------------------------e-SISGQAL-LGPQ--------ETL---DGLE
EEYRKg---nYA----EFADKV-----------------------KWL--R--EKg---d
F---I---GMRRVR----------GD-GNCFYA----------A---FAFA-LV--QK--
LL-HF----NDRP---------------------MHHF----IVKHL------E-G-T-L
-A---LLK-------------------KTG-F-D-E--SI--------------------
------------------------------------------------------------
------------------------------------------------------------
------------------------------------------------------------
------------------------------------------------------------
------------------------------------------------------------
------------------------------------------------------------
------------------------------------------------------------
------------------------------------------------------------
------------------------------------------------------------
------------------------------------------------------------
-----------------------------------------------ya-----------
------------------------------------------------------------
--
>A0A0K0J5N1_BRUMA/51-286
------------------------------------------------------------
---------------------------ei--RKEQPL-VAQK--------EAI---SVLL
NEYDRd---rSA----EYYQKS-----------------------EEL--A--KV-----
Y---S---FLRRIR----------GD-GCCFYR----------A---LLCA-QL--EY--
IL-KD----AE-----------------------ELAR----FTKVC------K-E-W-R
-Q---RLI-------------------KLG-F-P-E--FT--T-------N--D--F--C
------D---W----F---D--E-L-------L----D-G---I---A--------A---
-------G------Q-Y--------N------------E-N-------------------
-------------LLIE-AL---N---E---E-G---R------S-NY------------
-------------YV-TF--FR------------------LIT-SG-YL---R-E-----
-N--A--A---D-------Y---E--G-FIDGG------------------------RTI
EQ--F-CQC---E---I---E--P--M--FK-D-C------------------D-----H
--LAI--IA-LTN-AI-------------GVSI-R-IE--Y-M-D---------------
-----------------------------------------------RT-----------
AALHHGWFYDFI---------------------VDK------------------------
----------------------------------------------------------KL
PRH----------------------------FFLY-RPG-HYDIIYK-------------
------------------------------------------------------------
--
>S3D2K4_OPHP1/512-761
------------------------------------------------------------
-----------------dtegpgvdelhi-----------------------T---EDLQ
KLYTN----aDA----SFVEKT-----------------------SKL--P--RA-----
F---P---LYRPVR----------GD-GNCGWR----------A---IGFC-YF--EL--
LV-HS----KDAN---------------------LITA----ERARL------L-G-L-N
-D---YIR------------------nIGG-Y-D-P--YV--Y-------E--D--M--V
------E---E----T---D--I-L-------L----G-N---I---I--------D---
-------V------Y-P--------D------------Y-E-------K------A----
---M--------EAVST-AF---N---D---A-G---A------S-NA------------
-------------II-YH--LR------------------LLA-AS-YL---K-E-----
-N--A--E---K-------Y---D--G-FLAHE------------------------MGI
VG--Y-CQD---W---I---E--R--P--NC-E-I------------------D-----H
--LRM--EL-LTN-ILlk---------ssDMVL-E-IA--Y-L-D---------------
-----------------------------------------------RN-----------
-ESDVLPTYRFPESNV--------------gRLENT------------------------
----------------------------------------------------------IA
RRM----------------------------SLLF-RPD-HYDILYR-------------
------------------------------------------------------------
--
>A0A0E0NFN0_ORYRU/129-253
------------------------------------------------------------
------------eeavyhyfgdihnvlrl------------------------------S
KRER------ES----VIIMRL-----------------------VPL--H--SH-----
Y---S---ALRPVY----------RD-GESFYR----------S---FIFS-YL--EQ--
IV-DR----VDMG---------------------EEDR----LLAAV------R-E-L-A
-R---RAE-------------------HFQ-W-A-S--EF----------P--R--R--R
------E---A----F---E--K-L-------I----E-K---I---K------------
------------------------------------------------------------
------------------------------------------------------------
------------------------------------------------------------
------------------------------------------------------------
------------------------------------------------------------
------------------------------------------------------------
------------------------------------------------------------
------------------------------------------------------------
------------------------------------------------------------
-----------------------------------------------gwkrmlqyptlrv
syn---------------------------------------------------------
--
>A0A0V1I189_9BILA/26-262
------------------------------------------------------------
---------------------------ev--AASQPL-IGSK--------ESL---DRLI
KEYSQd---tTS----RFYEKA-----------------------IQL--Q--NK-----
Y---T---SLRRVR----------GD-GNCFYR----------A---VAFN-LC--EK--
LL-QN----RE-----------------------NVDY----YLSLL------D-A-W-Q
-T---CME-------------------KLG-Y-Q-N--LT--I-------T--E--F--F
------E---T----F---A--D-L-------L----T-C---I---K--------N---
-------G------M-T--------E------------E---------------------
-------------QLLE-RF---N---D---Q-Y---M------S-DY------------
-------------SV-VF--MR------------------LIT-AG-YM---L-E-----
-N--V--A---L-------F---E--G-FIEGG------------------------RTV
RE--F-CSS---E---V---E--P--M--GR-E-C------------------E-----H
--VSI--MA-LAN-AL-------------DISL-R-IE--Y-L-D---------------
-----------------------------------------------QS----------q
AIGNNPNHHSVN--------------------VTNN------------------------
----------------------------------------------------------EK
MEM----------------------------YFLY-RPG-HYDILY-c------------
------------------------------------------------------------
--
>A0A2I3MXL8_PAPAN/8-170
-----------------------------------------------------------q
qkqeplgsdsegvnclaydeaimaqqdri-------------------------------
------------------------------------------------------------
------------------------------------------------------------
------------------------------------------------------------
-----------------------------------------------------------Q
------Q---E----F---M--D-L-------I----E-Q---V---E--------K---
-------Q------T-S--------V------------A---------------------
-------------DLLA-SF---N---D---Q-S---T------S-DY------------
-------------LV-VY--LR------------------LLT-SG-YL---Q-R-----
-E--S--K---F-------F---E--H-FIEGG------------------------RTV
KE--F-CQQ---E---V---E--P--M--CK-E-S------------------D-----H
--IHI--IA-LAQ-AL-------------SVSI-Q-VE--Y-M-D---------------
-----------------------------------------------RG-----------
-EGGTTNPHIFP----------------------EG------------------------
----------------------------------------------------------SE
PKV----------------------------YLLY-RPG-HYDILYK-------------
------------------------------------------------------------
--
>A0A150GB63_GONPE/58-311
------------------------------------------------------------
----------------------------e-QARVSEY-VGNE--------EPM---SALK
EEYIN----gNQ----NFVQKI-----------------------AKL--E--AS-----
Y---S---TFRRTR----------GD-GNCFFR----------G---FIYS-YL--ES--
LL-LA----RDLT---------------------ECDR----IKSVI------Q-E-W-K
-G---KLV-------------------DGG-F-Q-A--LV--F-------E--D--A--M
------D---V----L---L--E-Q-------V----A-E---I---S--------K---
-------P------Y-T--------N------------F-A-------------------
---H--------DKLLV-DM---R---D---D-T---I------S-NL------------
-------------IV-ML--LR------------------LIT-SC-EV---Q-R-----
-R--E--D---H-------F---F--P-FILGMyd-------------------eppATV
EL--F-CQR---H---V---E--P--M--GE-E-S------------------D-----H
--LHI--VA-ITD-AL-------------QIPV-R-VV--Y-L-D---------------
-----------------------------------------------SSglp-----tgg
GSGLDATVHDFVPDS-----------------CVPG------------------------
----------------------------------------------------------TH
PRV----------------------------HLLY-RPG-HYDILY-a------------
------------------------------------------------------------
--
>A0A167IC68_9BASI/5-257
------------------------------------------------------------
---------------------------li---ASQPL-ISPV--------EPL---SHLE
QEYLG----gST----TVVHKL-----------------------QWL--E--RQ----g
W---R---GIRRTR----------GD-GDCFYR----------S---LAFS-YV--ER--
LL-LA----PDPA--------------------lAVAM----SLSTL------Q-D-S-R
-H---LLD-------------------DAG-F-Q-E--LV--Y-------E--D--F--Y
------D---V----L---A--S-L-------I----N-G---I---V--------S---
-------P------L-S--------P------------T-S-------S------L----
---Ls------gSQLLA-AF---Q---D---A-E---T------S-NS------------
-------------IV-VY--LR------------------LLT-SA-YI---R-A-----
-H--E--E---D-------F---L--P-YLFSPdt-------------------gdlLDV
RE--F-CER---E---V---E--A--S--GK-E-A------------------D-----H
--VQE--MA-LAK-AL-------------RIKV-R-IA--Y-L-D---------------
-----------------------------------------------SS-----------
THGEGG-KVDFV-EFE---------------SEGEN------------------------
----------------------------------------------------------GM
HEI----------------------------ALLY-RPG-HFDVL--et-----------
------------------------------------------------------------
--
>A0A287E1V7_HORVV/5-155
------------------------------------------------------------
-----------------------celssr-------------------------------
------------------------------------------------------------
------------------------------------------------------------
------------------------------------------------------------
-----------------------------------------------------G--F--F
------Q---A----F---K--N-L-------I----K-K---I---M--------R---
-------R------K-H--------G------------R-D-------S------T----
---Ssy----rkEKLLK-FF---S---K---Y-D---T------T-LD------------
-------------SE-RF--LR------------------LVV-AI-QI---C-S-----
-H--R--E---V-------Y---E--P-LIPGLr---------------------gnYNL
ED--W-CLQ---R---V---T--P--A--RQ-L-T------------------D-----H
--VMM--EA-LAR-AL-------------EVPL-R-VE--R-V-R---------------
-----------------------------------------------GG-----------
YDP---DIYTGPGV----------------------------------------------
----------------------------------------------------------PR
PRV----------------------------TLLY-SAN-HYEIIYP-------------
------------------------------------------------------------
--
>A0A287H3E8_HORVV/2-168
-----------------------------------------------------------e
vinviaagytsewlyqrslqesfsgrgkp-------------------------------
------------------------------------------------------------
------------------------------------------------------------
------------------------------------------------------------
------------------------------------------------------------
------------------------------------------------------------
------------------------------------------------------------
------------------------------------------------------------
-----------------L--LR------------------LLT-ET-EI---R-T-----
-E-----K---F-------Y---K--Q-YIPEN------------------------LSV
CQ--F-CRK---T---V---R--S--L--DA-E-A------------------S-----T
--IQM--RA-LTF-AL-------------GIPL-R-VE--V-V-D---------------
-----------------------------------------------NSl---------m
DQGVLVKRLDFFHETDw------------dkG---Plrltrgylssstapi---------
-------------------------------------------qlkqgsynadllspdGT
PMP----------------------------TLLC-RRD-QCDILY-r------------
------------------------------------------------------------
--
>A0A287TB86_HORVV/239-339
------------------------------------------------------------
-------ktqpisevrnrymvssngmnsl-------------------------------
-----------------------------------------------------DG-----
Y---S---EFRPVI----------GD-GECFYR----------S---FIFS-YL--EQ--
VI-DR----PDTD---------------------EEHR----LLGVV------E-T-A-S
-A---RHA-------------------DLG-W-D-S--EF--------------------
------------------------------------------------------------
------------------------------------------------------------
------------------------------------------------------------
------------------------------------------------------------
------------------------------------------------------------
------------------------------------------------------------
------------------------------------------------------------
------------------------------------------------------------
------------------------------------------------------------
------------------------------------------------------------
-----------------------------------------------prssremhncltv
vacrhs------------------------------------------------------
--
>A0A084FWF3_9PEZI/184-432
------------------------------------------------------------
-------------------------prle-----GPL-VGEK--------TLS---TAIS
NEYAK----aDP----VYVEKT-----------------------SAL--P--NM-----
Y---S---HYRPIQ----------GD-GNCGWR----------A---IGFG-YF--ET--
LI-QN----GDRN---------------------DVEA----EVARI------T-S-L-N
-Q---VLI-------------------SVG-Y-D-R--FL--F-------E--D--M--V
------E---E----T---I--R-L-------L----K-D---I---A--------A---
-------H------M-V--------D------------P-N-------A------A----
---M--------AILTD-RF---N---D---R-D---C------S-NA------------
-------------II-YH--LR------------------LLA-CS-CL---K-T-----
-Y--P--A---P-------Y---E--P-FIPEG------------------------LGV
TG--Y-CSE---V---I---E--R--V--DR-E-I------------------E-----H
--LGI--TL-LVN-VLlk---------piNFVL-E-IA--Y-L-D---------------
-----------------------------------------------RS-----------
-PGSQVNIYRFPDGVE---------------SQDPS------------------------
----------------------------------------------------------LG
SVI----------------------------YLLY-RPD-HYDLLYR-------------
------------------------------------------------------------
--
>A0A0E0K0D4_ORYPU/905-1127
------------------------------------------------------------
---------------lyyyftnfedalqq-------------------------------
-----------P----KVGVRL-----------------------KFL--D--RD-----
Y---S---EFRPVV----------PD-GECFYR----------S---FIFS-YL--EQ--
VV-DR----IDTR---------------------WEDR----LLAAV------R-E-L-D
-R---QAE-------------------HFQ-W-A-S--EL--S-------RrrE--V--F
------E---R----L---I--A-K-------Ik-gwK-R---M---R--------D---
-------Y------P-P--------S------------R-V-------S------Y----
---Nn------gEFLLE-LF---N---S---Y-E---S------K-N-------------
------------------------------------------H-TT-WM---C-T-----
-H--K--G---K-------Y---G--R-HVREG------------------------RSL
ED--W-CST---Q---V---I--P--P--GV-E-T------------------Y-----L
--IVI--RA-LAE-AL-------------RVAV-R-VE--N-V-N---------------
-----------------------------------------------NG-----------
--TTENTHYNIV-----------------------H------------------------
----------------------------------------------------------GT
PQV----------------------------TLLR-IES-SCDII--yp-----------
------------------------------------------------------------
--
>A0A1Q5U850_9EURO/20-262
------------------------------------------------------------
---------------------------ep--HLHDPL-VSTK--------QLS---ISIA
LDYAN----aDP----TLATKA-----------------------SML--A--VA-----
H---P---MNRIMK----------SD-GNCGWR----------A---VAFG-YF--ET--
LF-AL----RDPT---------------------RLQH----ELIRI------K-S-L-S
-L---LLG-------------------QVG-Q-P-E--QL--Y-------G--V--F--V
------D---A----T---A--D-I-------F----E-R---T---F--------A---
-------A------I-Q--------N------------G-E-------R------N----
---E--------AFLVN-AF---N---E---E-Y---N------S-NA------------
-------------VL-TY--FR------------------LLT-SA-WM---K-L-----
-N--P--H---S-------Y---H--N-FLSL--------------------------PL
EQ--Y-CAT---H---I---E--T--A--QT-E-I------------------D-----E
--VGL--QA-LVD-VVie---------gsGFGL-E-VL--R-L-D---------------
-----------------------------------------------RG-----------
-EDDVLTPDQLS--------------------PSRP------------------------
----------------------------------------------------------SG
ITI----------------------------SLLC-RPG-HHDLLYP-------------
------------------------------------------------------------
--
>A0A1D6ISV9_MAIZE/64-220
------------------------------------------------------------
-------------------peplekalqc------------Q--------EPL---SDFG
RKYAE-----NS----IVQQKF-----------------------KIL--S--EH-----
Y---A---HVRQMR----------MD-GSSFYR----------A---FLFS-YL--EN--
LG-KM----QASH--------------------aEVTR----LMECV------A-R-S-R
-E---KFCrlh------------wndaYFS-N-P-E--AF--F-------S--S--V--V
------S---E----F---E--Q-L-------V----N-S---V---A--------N---
-------G------L-N--------A------------D-E-------L------Y----
---K---------RSLH-EI---T---S---S----------------------------
------------------------------------------------------------
------------------------------------------------------------
------------------------------------------------------------
------------------------------------------------------------
------------------------------------------------------------
------------------------------------------------------------
------------------------------------------------------------
-----------------------------------------------rsedtnffgmccl
fvlyvt------------------------------------------------------
--
>A0A226ERX1_FOLCA/48-282
------------------------------------------------------------
----------eittttplitphplplgpt-----------------------------LL
PLYTS-----DP----IYTSKV-----------------------HTI--C--KT-----
F---T---KIRRTR----------PD-GNCFYR----------A---VLFR-LF--EV--
GC-EG----EE-----------------------FHKK----LEDKW------K-S-W-K
-G---VLV-------------------EAG-Y-T-Q--FT--V-------E--D--F--Y
------D---H----F---G--E-S-------L----S-T---L---T--------T---
-------S------T-P--------P------------L-D-------------------
-------------LPSL-YF---T---S---P-A---T------C-DY------------
-------------LT-VF--LR------------------ILT-AA-EL---T-R-----
-N--S--S---F-------Y---S--N-FLTTA------------------------PTM
EE--F-TKL---E---V---E--P--M--GK-E-A------------------D-----H
--LQI--SA-LAA-VL-------------GVGI-K-II--Y-M-D---------------
-----------------------------------------------RG-----------
EDSEELVEHLFP---------------------EGE------------------------
----------------------------------------------------------GE
YPI----------------------------VLLY-RPG-HYDLIY--------------
------------------------------------------------------------
--
>S7Z9L7_PENO1/21-262
------------------------------------------------------------
-----------------------pevpgl-------L-VSPK--------QSS---HSIA
LEYAN----aDP----SFATKT-----------------------NAL--T--IT-----
H---P---MTRIMK----------RD-GNCGWR----------A---MAFG-YF--ET--
LF-SL----RDIL---------------------RVEQ----ERIRI------K-S-L-A
-Y---TLD-------------------QVG-Y-A-E--HL--Y-------E--M--F--T
------D---A----T---D--E-M-------F----A-Q---I---S--------T---
-------A------I-Q--------N------------S-D-------P------D----
---E--------SFLVN-AF---N---D---E-Y---N------S-NS------------
-------------IV-MH--FR------------------LLT-SA-WM---K-L-----
-N--P--A---Q-------Y---E--P-FLPA--------------------------PL
DQ--Y-CAT---E---I---D--T--V--RS-E-I------------------D-----Q
--VGL--QA-LTD-GVis---------naGFGV-E-VL--Y-L-D---------------
-----------------------------------------------RS-----------
-QGDTVTPHPFT--------------------QTCP------------------------
----------------------------------------------------------SD
ATI----------------------------RLLY-RPG-HYDIIYR-------------
------------------------------------------------------------
--
>A0A0J8QXS2_COCIT/84-268
------------------------------------------------------------
-------------------------epdi----QGPL-VGPK--------QST---DAIV
SEYAQ----gHP----IYVAKT-----------------------SAL--A--AT-----
H---S---FYRIMK----------GD-GNCGWR----------A---IAFG-YF--EN--
LF-HL----RDLN---------------------KVAQ----ETARI------K-S-F-N
-N---LLN-------------------SVG-H-Q-E--DL--Y-------E--M--F--V
------D---A----T---M--D-L-------L----A-K---V---S--------K---
-------A------I-E--------T------------G-N-------Y------D----
---D--------TFLLD-EF---N---L---E-Y---N------S-TS------------
-------------II-QH--FR------------------LMT-SA-WM---R-L-----
-N--H--E---R-------Y---Q--S-FLSE--------------------------PL
DN--Y-CAK---A---I---E--T--V--RT-E-I------------------D-----E
--M---------------------------------------------------------
------------------------------------------------------------
------------------------------------------------------------
------------------------------------------------------------
-----------------------------------------------a------------
------------------------------------------------------------
--
>A0A287TB80_HORVV/176-302
------------------------------------------------------------
------hktqpisevrnrymvssngmnsl-------------------------------
-----------------------------------------------------DG-----
Y---S---EFRPVI----------GD-GECFYR----------S---FIFS-YL--EQ--
VI-DR----PDTD---------------------EEHR----LLGVV------E-T-A-S
-A---RHA-------------------DLG-W-D-S--EFprS-------S--R--A--F
------K---K----L---L--E-E-------V----K-R---W---K--------N---
-------T------G-A--------I------------F-R-------C------R----
---K--------EELLK-FF---S---T---Y-D---E------T---------------
------------------------------------------------------------
------------------------------------------------------------
------------------------------------------------------------
------------------------------------------------------------
------------------------------------------------------------
------------------------------------------------------------
------------------------------------------------------------
-----------------------------------------------qds----------
------------------------------------------------------------
--
>F6YLB4_HORSE/23-254
------------------------------------------------------------
---------------------------ei--AVQNPL-VSER--------LEL---SVLY
KEYAE----dDN----IYQQKI-----------------------KDL--H--KK-----
Y---S---YIRKTR----------PD-GNCFYR----------A---FGFS-HL--EA--
LL-DD----SK-----------------------ELQR----FKAVS------A-K-S-K
-E---DLV-------------------SQG-F-T-E--FT--I-------E--D--F--H
------N---T----F---M--D-L-------I----E-Q---V---E--------K---
-------R------T-S--------V------------A---------------------
-------------DLLA-SF---N---D---Q-S---T------S-DY------------
-------------LV-VY--LR------------------LLT-SG-HL---Q-R-----
-E--S--T---F-------F---E--H-FIEGG------------------------RTV
KE--F-CQQ---E---V---E--P--M--CK-E-S------------------D-----H
--IHI--IA-LAQ-AL-------------SVSI-Q-VE--Y-M-D---------------
-----------------------------------------------RG-----------
-EGGTTNPHIFP----------------------EG------------------------
----------------------------------------------------------SE
PKV----------------------------YLLY-RPG-HYDILYK-------------
------------------------------------------------------------
--
>N4U5A9_FUSC1/164-412
------------------------------------------------------------
----------------------palegla---------VGNK--------VSS---DVIT
HEYAK----aDP----VYVEKT-----------------------ISL--P--QT-----
Y---S---HFRPIQ----------GD-GNCGWR----------A---IGFS-YF--EK--
LV-ES----GDQA---------------------KIEG----EVARL------M-S-M-N
-H---LLG-------------------SVG-G-Y----PF--Y-------D--D--W--S
------D---E----M---F--D-F-------L----R-E---V---A--------Q---
-------N------V-A--------N------------P-Q-------Y------A----
---H--------SLIQA-KW---N---D---P-V---V------S-SN------------
-------------II-YY--LR------------------LLT-GT-YL---K-L-----
-N--A--A---K-------Y---D--P-FVTDG------------------------GGV
EA--H-CRQ---C---V---E--I--P--NR-E-I------------------E-----H
--LGM--SA-LAE-VLlr---------paNLVL-E-IA--Y-L-D---------------
-----------------------------------------------RS-----------
-AGTQVNQYRVPDELN--------------tQDAST------------------------
----------------------------------------------------------LG
PII----------------------------YLLY-RPD-HYDILYK-------------
------------------------------------------------------------
--
>A0A183RYK0_9TREM/35-97
------------------------------------------------------------
-----------------yplhellgkiem-------------------------------
------------------------------------------------------------
------------------------------------------------------------
------------------------------------------------------------
------------------------------------------------------------
------------------------------------------------------------
------------------------------------------------------------
---S-------nPENLN-DI---N---T---D-Q---T------M-KQ------------
-------------VV-KI--LR------------------HLA-SY-HI---R-K-----
-N--M--N---D-------F---L--P-FLFNP---------------------------
------------------------------------------------------------
------------------------------------------------------------
------------------------------------------------------------
------------------------------------------------------------
------------------------------------------------------------
-----------------------------------------------dsgepms------
------------------------------------------------------------
--
>A0A094BAL4_9PEZI/94-347
------------------------------------------------------------
-------------------------qpdl----KGPF-VGPK--------KSS---HAIT
EEYAK----aDP----VYVAKT-----------------------AKL--P--QT-----
Y---S---HYRPVL----------GD-GNCGWR----------A---IGFS-YF--ET--
LQ-KL----GNKD---------------------QLEE----EIARM------M-S-L-T
-S---FIE------------------rWCG-Y-Q-E--WL--F-------E--D--M--R
------E---E----V---L--N-L-------L----R-D---L---A--------A---
-------T------V-H--------M------------G-P-------T------A----
---D-------aDSLIL-RF---N---D---E-E---I------S-NA------------
-------------II-YY--FR------------------LLA-SA-WL---K-A-----
-N--A--V---T-------Y---R--D-FIPDG------------------------LGV
DN--Y-SKN---T---I---E--P--A--RT-E-I------------------E-----H
--LGM--TL-LID-VLmk---------pvGIAV-E-IV--Y-L-D---------------
-----------------------------------------------RS-----------
-EGTDVNSHMIQAEDEs-------------gTPIHA------------------------
----------------------------------------------------------GA
PIV----------------------------HLLY-RPG-HYDILYK-------------
------------------------------------------------------------
--
>E4ZTC8_LEPMJ/187-342
------------------------------------------------------------
-------------------------takl----QGPL-VGER--------QSS---AAIT
TQYAT----aDA----VFRVKT-----------------------AAL--P--TK-----
Y---A---YFRTCR----------GD-GHCGWR----------A---IAFT-YF--EA--
LI-RT----GDAD---------------------KFQD----EEARL------N-S-M-G
-N---LLE-------------------QIG-Y-V-R--DI--W-------I--D--F--A
------D---S----A---F--E-L-------L----R-T---L---A--------N---
-------S------L-R--------N------------M-D-------G------A----
---A-------sDILLQ-AF---N---D---Q-Q---A----------------------
------------------------------------------------------------
------------------------------------------------------------
------------------------------------------------------------
------------------------------------------------------------
------------------------------------------------------------
------------------------------------------------------------
------------------------------------------------------------
-----------------------------------------------hagiesiaiityf
kaslssr-----------------------------------------------------
--
>A0A0E0NFM6_ORYRU/248-427
------------------------------------------------------------
-------------------peqvldmvgt-------------------------------
------------------------------------------------------------
------------------------------------------------------------
------------D---------------------EENR----LLAAV------G-A-I-D
-H---RQW-------------------ASG-F-S-QshKV--F-------E--K--L--I
------Q---N----V---M--R-W-------K----R-R---Q---K------------
-------G------V-A--------S------------A-D-------S------R----
---R--------QKLLE-FF---S---S---Y-S---K------S-DG------------
-------------IL-AF--LK------------------YAA-AN-WI---C-S-----
-H--R--E---E-------Y---E--P-NIAGLg---------------------ggYTL
EA--W-CEI---Y---L---L--Q--P--RE-Q-T------------------D-----H
--IQM--TA-VAA-AL-------------GVPL-R-VE--N-L-H---------------
-----------------------------------------------NG-----------
---PAQDIYTAD----------------------GV------------------------
----------------------------------------------------------NI
PRV----------------------------TLLY-TGV-HYDILYP-------------
------------------------------------------------------------
--
>X6NDP1_RETFI/48-204
------------------------------------------------------------
--------------------------eig---KSQPL-VSDP--------KPL---EHLL
KEFND-----HS----NYRRQI-----------------------ETL--I--TNk---q
H---S---AYRQLR----------AD-GNCFYR----------A---FLLG-LF--ET--
VE-AT----KNEQ---------------------ILET----VTKNV------V-T-S-N
-D---RLV-------------------KFG-Y-E-Q--FA--L-------S--E--F--Y
------E---S----F---M--D-E-------L----A-L---Y---Q--------S---
-------I------L-S--------S------------D-D-------S------S----
---G--------VNIAE-ST---A---V---Q-K---L------S-DE------------
------------------------------------------------------------
------------------------------------------------------------
------------------------------------------------------------
------------------------------------------------------------
------------------------------------------------------------
------------------------------------------------------------
------------------------------------------------------------
-----------------------------------------------shvelfvlcrsln
eakvf-------------------------------------------------------
--
>A0A287TDA7_HORVV/215-454
---------------------------------------------------vshkkgrai
csehvkyqthrisevrryynlasdeashl-------------------------------
-----------------------------------------------------DA-----
Y---S---KCRLVI----------GD-GECFYR----------S---FIFS-YL--EQ--
VI-DR----QDTH---------------------EEHR----LLRRV------S-T-Q-R
-A---NIH------------------wNSE-F-S-----R--S-------R--K--A--F
------K---E----L---I--K-E-------V----M-K---W---K--------S---
-------M------E-S--------T------------S-S-------R------R----
---K--------EKLLK-YF---S---T---Y-D---K------T-QD------------
-------------IF-VF--LR------------------LLV-AV-HI---C-S-----
-H--R--E---E-------Y---E--P-IIQGPg---------------------gnYSL
EV--W-CLQ---Q---V---I--P--A--RL-Y-A------------------D-----H
--VMM--VA-LAR-AL-------------EVPL-R-VE--S-F-Q---------------
-----------------------------------------------RG-----------
YAPDIYTCPGVP------------------------------------------------
-----------------------------------------------------------R
PGV----------------------------TLLY-SGD-HYDILYP-------------
------------------------------------------------------------
--
>K7FM41_PELSI/27-259
------------------------------------------------------------
---------------------------ei--AVQNPL-VSDR--------LEL---SVLY
KEYAE----dDH----IYQQKI-----------------------KDL--L--KK-----
Y---S---YIRKTR----------PD-GNCFYR----------A---FGFS-HL--EA--
LL-ED----SK-----------------------ELQR----FKEIS------A-K-S-K
-E---DLV-------------------SQG-F-T-E--FT--I-------E--D--F--H
------N---T----G---L--H-I-------H----H-P---I---S--------K---
-------K------Q-T--------T------------V---------------------
------------PELLA-SF---N---D---Q-S---T------S-DY------------
-------------LV-VY--LR------------------LLT-SG-YL---Q-R-----
-E--S--K---F-------F---E--H-FIEGG------------------------RSI
KE--F-CQQ---E---V---E--P--M--CK-E-S------------------D-----H
--IHI--IA-LAQ-AL-------------NVSI-L-VE--Y-M-D---------------
-----------------------------------------------RG-----------
-EGGGTNPHVFP----------------------EG------------------------
----------------------------------------------------------SE
PKV----------------------------YLLY-RPG-HYDILYK-------------
------------------------------------------------------------
--
>A0A1B8BXK8_9PEZI/42-151
------------------------------------------------------------
---------------------------mn-------------------------------
------------------------------------------------------------
-------------------------------------------------LS-YF--ET--
FH-KL----KSKD---------------------QIDE----EYGSM------S-L-T-S
-S---IET-------------------WCD-H-R-K--WI--F-------E--D--I--R
------V---E----V---L--S-L-------L----T-D---L---A--------T---
-------T------I-H--------V------------G-P-------Q------S----
---Ea------sSLILR-RF---N---D---E-E---I------F-SA------------
-------------II-YY--FR------------------LLA-NE-FL---K-A-----
-N--S--V----------------------------------------------------
------------------------------------------------------------
------------------------------------------------------------
------------------------------------------------------------
------------------------------------------------------------
------------------------------------------------------------
-----------------------------------------------teqdfnpd-----
------------------------------------------------------------
--
>A0A067R7P7_ZOONE/32-265
------------------------------------------------------------
---------------------------ei--SETTAL-VGDM--------EGF---GTLE
DEYAG-----DD----IYCQKV-----------------------HDL--A--GK-----
Y---K---SMRRTR----------PD-GNCFFR----------A---FSYA-YL--EQ--
LL-DN----RE-----------------------EYDR----FHDLA------T-K-S-K
-D---NLV-------------------ALG-F-P-Q--FT--V-------E--D--F--H
------D---T----F---M--E-V-------V----D-H---V---G--------Q---
-------G------P-S--------S------------F-S--------------Q----
---L---------DLHK-LF---N---E---Q-G---Y------S-DY------------
-------------VV-VY--LR------------------LIT-SG-QL---Q-R-----
-D--S--D---F-------Y---Q--H-FIEGD------------------------RSV
AD--F-CHQ---E---V---E--P--M--YK-E-S------------------D-----H
--IHI--IA-LST-AL-------------NVGV-R-VR--Y-M-D---------------
-----------------------------------------------RG-----------
-EASEVIAHDFP----------------------EG------------------------
----------------------------------------------------------SH
PAV----------------------------HLLY-RPG-HYDILYP-------------
------------------------------------------------------------
--
>A0A1D6AFD4_WHEAT/166-415
----------------------------------------------------------ei
csehvkhqthpitevrrhhklasdeanhl-------------------------------
-----------------------------------------------------DA-----
Y---S---ECRSVI----------GD-GECFYR----------S---FIFS-YL--EQ--
VI-DR----QDTH---------------------EEHR----LLQAV------D-M-V-N
-L---HFAalr------------wnesEFR-W-N-E--SE--F-------S--R--S--S
------R---A----F---K--N-L-------I----E-K---V---M--------Rwks
h--grwkG------M-E--------S------------T-S-------S------Y----
---R-------kEELLE-FF---S---E---Y-D---T------T-QD------------
-------------IF-IF--LR------------------LVV-AV-EI---C-W-----
-H--D--E---V-------Y---E--P-LIPGLs---------------------gnYNL
QD--W-CFQ---R---V---T--P--A--RR-F-T------------------D-----H
--VMM--VA-LAR-AL-------------EIPL-R-VE--R-V-R---------------
-----------------------------------------------GG-----------
YDP---DIYTVPGVP---------------------------------------------
-----------------------------------------------------------R
PRV----------------------------TLLY-SAN-HYEIIYP-------------
------------------------------------------------------------
--
>A0A287TD89_HORVV/211-451
--------------------------------------------------qvshkkgrai
csehvkyqthrisevrryynlasdeashl-------------------------------
-----------------------------------------------------DA-----
Y---S---KCRLVI----------GD-GECFYR----------S---FIFS-YL--EQ--
VI-DR----QDTH---------------------EEHR----LLRRV------S-T-Q-R
-A---NIH------------------wNSE-F-S-----R--S-------R--K--A--F
------K---E----L---I--K-E-------V----M-K---W---K--------S---
-------M------E-S--------T------------S-S-------R------R----
---K--------EKLLK-YF---S---T---Y-D---K------T-QD------------
-------------IF-VF--LR------------------LLV-AV-HI---C-S-----
-H--R--E---E-------Y---E--P-IIQGPg---------------------gnYSL
EV--W-CLQ---Q---V---I--P--A--RL-Y-A------------------D-----H
--VMM--VA-LAR-AL-------------EVPL-R-VE--S-F-Q---------------
-----------------------------------------------RG-----------
YAPDIYTCPGVP------------------------------------------------
-----------------------------------------------------------R
PGV----------------------------TLLY-SGD-HYDILYP-------------
------------------------------------------------------------
--
>A0A287H3H1_HORVV/45-323
------------------------------------------------------------
-----------------------dalptv---------LGHV--------EQL---SELV
RESPD-----NF----IIQEKT-----------------------KIL--S--KH-----
Y---V---RFRRTL----------QD-GSCFYR----------A---FMFS-YM--EI--
LR-HM----QDKQ--------------------dEVTR----LIECL------D-L-S-K
-D---RFSrlr------------whkaDFS-IdP-E--KY--F-------S--R--V--V
------S---E----L---E--E-V-------L----N-V---I---A--------A---
--------------G-C--------T------------S-E-------------------
-------------WLYQ-RS---L---Q---E-S---F------S-GR------------
-------------VI-PL--LR------------------LLT-ET-EI---R-T-----
-E-----K---F-------Y---R--Q-YIPEN------------------------LSV
RE--F-CRK---A---V---Q--S--L--DA-E-A------------------S-----T
--IQM--RA-LTF-AL-------------GIPL-R-VE--V-V-D---------------
-----------------------------------------------NSl---------s
DQGVLVKRLDFFRGTD-----------------WDKgplrltrgylssrtap--------
------------------------------------------iqlkqgsydadllspdGT
PML----------------------------TLLC-RRG-HCDILYR-------------
------------------------------------------------------------
--
>A0A151VDP5_HYPMA/58-315
------------------------------------------------------------
----------------------------e-SVPSRPL-IGEI--------ASL---AELR
AEYED----gSP----NFVLQI-----------------------DWL--Q--KH----g
F---H---SLRRTKaedavlmkwaGD-GDCFYR----------S---TAFA-FI--EQ--
LM-ND----AKPH--------------------vAVAH----ALSVL------H-S-T-L
-G---MLT-------------------SVG-F-Q-S--LV--F-------D--D--F--Y
------D---V----F---V--A-I-------I----R-N---I---V--------K---
-------P------D-Q--------D------------K-K-------I------L----
---T-------pARLLD-AF---Q---S---P-E---T------S-NS------------
-------------IV-VY--LR------------------LVT-SA-QM---R-L-----
-A--A--D---E-------Y---D--G-LLFHPet-------------------gepMEV
RT--F-CEN---F---V---E--A--T--GK-E-A------------------D-----H
--VQM--TA-LAR-AL-------------QINI-D-IA--Y-M-D---------------
-----------------------------------------------GR-----------
-SPD-VSSVPLR--------------------GADD------------------------
----------------------------------------------------------NV
KPL----------------------------ILLY-RPG-HYDILM-e------------
------------------------------------------------------------
--
>A0A1D6CHD7_WHEAT/170-409
------------------------------------------------------------
----------------------sqnfsst---------IHQK--------APL---SALA
ATLI------SE----NMKAQT-----------------------YKL--L--AN-----
Y---S---VYREIC----------PD-GNCFYR----------S---FIFS-YL--EQ--
LE-AS----AN-----------------------EEQR----LFCVL------E-P-M-G
-E---KFQ-------------------SLH-W-F-D--SY--S-------D--L--H--I
------A---F----V---C--F-I-------L----E-C---V---E--------Q---
-------T------R-E--------L------------S-V-------S------A----
---Y-------qDWLFQ-ES---Q---N---E-Q---K------F-AN------------
-------------IL-SY--LR------------------LVT-AI-EI---C-S-----
-K--A--E---K-------Y---K--P-FILDPg---------------------ykRNL
VG--Y-CRA---N---V---I--P--M--KQ-E-A------------------E-----H
--INL--FA-LTD-VL-------------QVPL-Q-VV--Y-I-Q---------------
-----------------------------------------------DK-----------
--PTEPNTHIIY-------------------ESPDS------------------------
----------------------------------------------------------SV
PTV----------------------------TLLY-RPG-HYDIIYE-------------
------------------------------------------------------------
--
>A0A287TD81_HORVV/87-196
-------------------------------------------csehvkhqvshkkgrai
csehvkyqthrisevrryynlasdeashl-------------------------------
-----------------------------------------------------DA-----
Y---S---KCRLVI----------GD-GECFYR----------S---FIFS-YL--EQ--
VI-DR----QDTH---------------------EEHR----LLRRV------S-T-Q-R
-A---NIH------------------wNS-------------------------------
------------------------------------------------------------
------------------------------------------------------------
------------------------------------------------------------
------------------------------------------------------------
------------------------------------------------------------
------------------------------------------------------------
------------------------------------------------------------
------------------------------------------------------------
------------------------------------------------------------
------------------------------------------------------------
-----------------------------------------------efsrsrkem----
------------------------------------------------------------
--
>A0A287WKC8_HORVV/1-248
------------------------------------------------------------
----------------------------e----------------------PL---SALA
AEFQS----gSP----ILQEKI-----------------------KLL--G--EQ-----
Y---D---ALRRTR----------GD-GNCFYR----------S---FMFS-YL--EH--
IL-ET----QDRA---------------------EVER----ILKNI------E-Q-C-K
-K---TLS-------------------GLG-Y-I-E--FT--F-------E--D--F--F
------S---M----F---I--E-E-------L----Q-N---V---L--------Q---
-------G------H-G--------T------------S-I-------------------
---G-------pEELLE-RT---R---D---Q-T---T------S-DY------------
-------------VV-MF--FR------------------FVT-SG-EI---Q-R-----
-R--A--E---F-------F---E--P-FISGLt----------------------nSTV
VQ--F-CKS---S---V---E--P--M--GE-E-S------------------D-----H
--VHI--IA-LSD-AL-------------GVPI-R-VM--Y-L-D---------------
-----------------------------------------------RSs--------cd
TGNLSVNHHDFIPAANs-------------sE---Gdaamg-------------------
-----------------------------------------------------lnpadEK
PYI----------------------------TLLY-RPG-HYDILYP-------------
------------------------------------------------------------
--
>D7KCS8_ARALL/43-295
------------------------------------------------------------
----------------------------d-EAAKVPY-VGDK--------EPL---SSLA
AEYQS----gSP----ILLEKI-----------------------KIL--D--SQ-----
Y---I---AIRRTR----------GD-GNCFFR----------S---FMFS-YL--EH--
IL-ES----QDRA---------------------EVDR----IKVNV------E-K-C-R
-K---TLQ-------------------NLG-Y-T-D--FT--F-------E--D--F--F
------A---L----F---L--E-Q-------L----D-D---I---L--------Q---
-------G------T-E--------E------------S-I-------S-----------
---Y--------DELVN-RS---R---D---Q-S---V------S-DY------------
-------------IV-MF--FR------------------FVT-AG-DI---R-T-----
-R--A--D---F-------F---E--P-FITGLs----------------------nTTV
DQ--F-CKS---S---V---E--P--M--GE-E-S------------------D-----H
--IHI--TA-LSD-AL-------------GVAI-R-VV--Y-L-D---------------
-----------------------------------------------RSs--------cd
SGGVTVNHHDFVPVGTt-------------nEKDEA------------------------
----------------------------------------------------------SA
PFI----------------------------TLLY-RPG-HYDILYP-------------
------------------------------------------------------------
--
>A0A1D6C1Q6_WHEAT/179-415
------------------------------------------------------------
----------------------tsqngck-------K-ILQK--------EPL---SSLP
HEFE------NE----IMKDKA-----------------------KKL--S--AN-----
Y---S---EYRKVP----------GD-GSCFYR----------S---FIYS-YL--LV--
KV-SH----EEEL---------------------RLLG----ALEPM------W-E-K-F
-Q---RLH-------------------LPG-S-Y-S--DL--H-------D--A--F--A
------G---F----I---L--E-C-------M----E-Q---K---Q------------
----------------K--------L------------S-V-------S------G----
---Y-------qEWLFQ-ES---Q---N---E-Q---K------F-AN------------
-------------VL-LY--LR------------------LVT-AI-EI---C-T-----
-E--V--E---T-------F---K--P-YITE-------------------------PDA
IG--Y-CLE---E---V---L--S--V--KK-D-A------------------Q-----Q
--VNL--TV-LTN-VL-------------QVPL-R-VV--N-I-D---------------
-----------------------------------------------VS-----------
-LIEEPNIHIIY-------------------ESPDS------------------------
----------------------------------------------------------SV
PTV----------------------------TLLY-RPG-HYDIIYE-------------
------------------------------------------------------------
--
>A0A287H3B6_HORVV/94-161
------------------------------------------------------------
------------------------daypk-------I-LGRQ--------EQL---SELV
RESPD-----NS----IIQEKM-----------------------KIL--N--KH-----
Y---V---RFRRTL----------RD-GSCFYR----------A---FMFS-YM--VT--
------------------------------------------------------------
------------------------------------------------------------
------------------------------------------------------------
------------------------------------------------------------
------------------------------------------------------------
------------------------------------------------------------
------------------------------------------------------------
------------------------------------------------------------
------------------------------------------------------------
------------------------------------------------------------
------------------------------------------------------------
------------------------------------------------------------
-----------------------------------------------vsvyllm------
------------------------------------------------------------
--
>A0A165DN39_9APHY/67-320
------------------------------------------------------------
--------------------------tis---TDRPL-IAAL--------EPM---ASLR
AEYEG----gSP----IFVKKI-----------------------DWL--I--AH----g
Y---T---GVRRAR----------GD-GDCFYR----------S---LAFA-YI--ER--
IL-LA----PDPM--------------------lAAVS----AISIL------E-V-S-Q
-P---LLE-------------------AAG-F-Q-K--LV--Y-------E--D--F--Y
------D---T----L---V--S-L-------I----N-S---I---V--------T---
-------P------D-S--------N------------G-K-------V------L----
---T-------qTTLLE-AF---N---T---P-E---V------S-NS------------
-------------IV-VY--LR------------------LLT-SA-QM---R-S-----
-E--P--E---K-------Y---A--D-VLFHPel-------------------depMEL
RE--F-CEN---F---V---E--A--V--GK-E-A------------------D-----H
--PQI--AA-LTS-AL-------------TVHL-K-IA--S-L-D---------------
-----------------------------------------------RN-----------
VHGSEEGKVDFV-EFQ---------------NQDES------------------------
----------------------------------------------------------GM
EPI----------------------------ILLF-RPG-HYDIL--dr-----------
------------------------------------------------------------
--
>H1VC96_COLHI/1-150
------------------------------------------------------------
----------------------------m-------------------------------
------------------------------------------------------------
------------------------------------------------------------
------------------------------------------------------------
-----------------------------------------------------------V
------E---E----T---I--G-L-------L----K-D---L---A--------Q---
-------N------I-T--------N------------P-Q-------L------A----
---M--------HILLQ-RF---N---D---Q-D---I------S-NA------------
-------------II-YH--LR------------------LLA-SS-WL---K-G-----
-N--P--E---S-------Y---E--P-FIPAE------------------------TGI
AG--Y-CGE-------L---E--R--P--NR-E-I------------------E-----H
--LGI--TL-LAQ-VLlk---------pvNFVL-E-IA--Y-L-D---------------
-----------------------------------------------RS-----------
-PGSQVNIYRFPDEAN--------------gQDPAN------------------------
----------------------------------------------------------LG
PII----------------------------YLLY-RPD-HYDILYK-------------
------------------------------------------------------------
--
>A0A0D3H2N1_9ORYZ/22-269
------------------------------------------------------------
-------------------------gpkl------PY-VGDK--------EPL---STLA
AEFQS----gSP----ILQEKI-----------------------KLL--G--EQ-----
Y---D---ALRRTR----------GD-GNCFYR----------S---FMFS-YL--EH--
IL-ET----QDKA---------------------EVER----ILKKI------E-Q-C-K
-K---TLA-------------------DLG-Y-I-E--FT--F-------E--D--F--F
------S---I----F---I--D-Q-------L----E-S---V---L--------R---
-------G------H-E--------S------------S-I-------G------A----
------------EELLE-RT---R---D---Q-M---V------S-DY------------
-------------G-------L------------------FVT-SG-EI---Q-R-----
-R--A--E---F-------F---E--P-FISGLt----------------------nSTV
VQ--F-CKA---S---V---E--P--M--GE-E-S------------------D-----H
--VHI--IA-LSD-AL-------------GVPI-R-VM--Y-L-D---------------
-----------------------------------------------RSs--------cd
AGNISVNHHDFSPEANs------------sdGAAAA------------------------
----------------------------------------------------------EK
PYI----------------------------TLLY-RPG-HYDILYP-------------
------------------------------------------------------------
--
>A0A1B8D5S9_9PEZI/582-836
------------------------------------------------------------
-------------------------qpdl----KGPL-VGPK--------KSS---HAIT
EEYAK----aDP----VYVAKT-----------------------AKL--P--QT-----
Y---S---HYRPVL----------GD-GNCGWR----------A---IGYS-YF--ET--
LQ-KL----GSKD---------------------RLEE----EIARI------M-S-L-T
-S---FIE------------------tWCG-Y-Q-E--WL--F-------E--D--M--R
------E---E----V---L--N-L-------L----R-D---L---A--------A---
-------T------V-H--------V------------A-P-------T------P----
---D-------aESLIQlRF---N---N---E-E---I------S-NA------------
-------------II-YY--FR------------------LLA-SA-WL---K-A-----
-N--A--V---I-------Y---R--D-FIPDG------------------------LGV
DN--Y-SKN---T---T---D--P--A--KT-E-I------------------E-----H
--LGM--TV-LID-VLlk---------pvGIAV-E-IV--Y-L-D---------------
-----------------------------------------------RS-----------
-KGTDVNSHIIQAEDEs-------------gTPIYA------------------------
----------------------------------------------------------GA
PVV----------------------------HLLY-RPG-HYDILYK-------------
------------------------------------------------------------
--
>W6YTA0_COCCA/21-272
------------------------------------------------------------
----------------------------e-PEATGPL-VGER--------QSS---AAIT
TQYAT----aDP----VYQVKT-----------------------AAL--P--AK-----
Y---A---YFRTCR----------GD-GHCGWR----------A---IAFT-YF--EA--
LL-SV----GDVN---------------------KFAE----EEARL------N-S-L-G
-N---LLD-------------------HIG-Y-S-R--DI--W-------I--D--F--A
------E---E----A---F--E-L-------L----H-K---L---A--------N---
-------S------L-R--------N------------M-D-------G------Q----
---A-------aDILLR-TF---N---D---M-G---E------S-MA------------
-------------II-TY--VK------------------LLA-SA-WV---Q-T-----
-H--A--D---D-------F---V--H-FIDN-------------------------GDV
RG--Y-CAN---N---I---E--P--T--QC-E-A------------------D-----N
--VGI--AA-LAE-ALvk---------paGFGI-E-VW--Y-L-D---------------
-----------------------------------------------RS-----------
-PGEEINRSFYSEPTD----------------AHHRp-----------------------
--------------------------------------------------------isGA
PML----------------------------RLLY-RPG-HYDILYK-------------
------------------------------------------------------------
--
>A0A0G2IYG7_9EURO/140-328
------------------------------------------------------------
---------------------------tp-------------------------------
------------------------------------------------------------
-------------------------------------------A---VAFG-YF--ET--
LF-NL----RDTT---------------------KLAQ----ELARI------K-S-F-N
-K---LLD-------------------SAG-C-Q-E--HL--Y-------E--M--F--V
------D---A----T---E--E-L-------L----G-Q---T---S--------Q---
-------E------I-E--------K------------G-N-------Y------D----
---D--------SFLFN-AF---N---D---E-Y---N------S-SS------------
-------------II-MH--FR------------------LMT-SA-WM---K-L-----
-N--P--S---R-------Y---A--D-FLGM--------------------------SV
DE--Y-CAK---T---I---E--T--V--KT-E-I------------------D-----E
--IGI--QG-LFD-GVie---------gsGFAI-E-IL--Y-L-D---------------
-----------------------------------------------RS-----------
-EGTEVTPHLLS---------------------SNN------------------------
----------------------------------------------------------PI
ATI----------------------------RLLY-RPG-HYDLLYQ-------------
------------------------------------------------------------
--
>A0A1U7QB06_MESAU/1-230
------------------------------------------------------------
---------------------------ms--ETSFNL-ISEK--------CDI---LSIL
RDHPE-----NR----IYQRKI-----------------------QEL--S--KR-----
F---T---SIRKTK----------GD-GNCFYR----------A---LGYS-YL--ES--
LL-GK----SR-----------------------EILK----FKERV------L-Q-T-P
-N---DLL-------------------AAG-F-E-E--HK--F-------R--N--F--F
------N---A----F---Y--S-V-------V----E-L---V---E--------K---
-------D------G-S--------V------------S---------------------
-------------SLLK-VF---N---D---Q-S---C------S-DR------------
-------------IV-QF--LR------------------LLT-SA-FI---R-N-----
-R--A--D---F-------F---R--H-FIDEE------------------------MDI
KD--F-CTH---E---V---E--P--M--AM-E-C------------------D-----H
--VQI--TA-LSQ-AL-------------NIAL-Q-VE--Y-V-D---------------
------------------------------------------------------------
EMDTALNHHVFP----------------------EA------------------------
----------------------------------------------------------AT
PSV----------------------------YLLY-KTS-HYNILY-a------------
------------------------------------------------------------
--
>A0BX13_PARTE/365-602
------------------------------------------------------------
-------------------------vqeq----YQRY-IQDS--------HDK---NDLI
KEYSI--------------KKL-----------------------ADK--K--QL-----
YticQ---GYIQVR----------GD-GNCFYT----------A---FGYQ-FL--NH--
LL-IT----YQDE---------------------QFNQ----FIQNI------K-H-I-N
-L---RCKmq---------------vrGLK-I-D-D--LE--L-------E-kQ--F--L
------D---E----F---I--Y-Q-------I----Q-Q---L---R--------I---
-------I------K-D--------I------------E-E-------R------K----
------------QKLLS-SF---S---QyelQ-P---D------G-DAfl----------
----------ytlST-IF--FR------------------NL--SY-YL---V-E-----
-Q--D--D---E-------A---K--M-LIGD----------------------------
-E--Q-NNL---L---I---W--E--T--EC-N-S------------------N-----E
--IVI--KL-LAI-YL-------------KLNI-T-LI--F-F-Q---------------
-----------------------------------------------NE-----------
----EFKVQQYE----------------------EI------------------------
----------------------------------------------------------NE
NKI----------------------------MLLI-RPG-HYNI---gi-----------
------------------------------------------------------------
--
>A0A287H192_HORVV/79-358
------------------------------------------------------------
------------------------pdahp------RT-LGCQ--------EPL---LNLV
HDYPD-----SD----IVQEII-----------------------KIL--C--QR-----
Y---V---HFRRTR----------GD-GNYFYR----------A---FLFSxYM--EN--
LG-QM----QDSQ--------------------aEVTR----LMEHV------A-V-S-R
-E---NFC-------------------RLK-W-D-K--AY--F-------L--N--P--E
------E---Y----F---S--S-V-------V----S-E---L---N--------H---
-------L------V-N--------S------------V-A-------N------G----
---Ls------sHDLYK-RS---L---Q---E-I---M------P-LR------------
-------------II-SL--LR------------------LLA-ET-EI---R-T-----
-R--E--A---H-------Y---K--S-FIPGE------------------------MNV
HQ--Y-CCK---E---V---R--P--L--DI-K-P------------------T-----M
--LAM--RA-LTY-AL-------------GIPL-R-LE--I-I-Gkalqdghl-------
--------------------------------------qvkrldffpQS-----------
VSGKGAF----------------------------Hmvqsywpstttpe-----------
--------------------------------------------plelgsgnlllssdGT
PSL----------------------------TLLC-RSE-DCDILYR-------------
------------------------------------------------------------
--
>G5B6F8_HETGA/40-271
------------------------------------------------------------
---------------------------ei--AVQNPL-VSER--------LEL---SVLY
KEYAE----dDN----IYQQKI-----------------------KDL--H--KK-----
Y---S---YIRKTR----------PD-GNCFYR----------A---FGFS-HL--EA--
LL-DD----SK-----------------------ELQR----FKAVS------A-K-S-K
-E---DLV-------------------SQG-F-T-E--FT--I-------E--D--F--H
------N---T----F---M--D-L-------I----E-Q---V---E--------K---
-------Q------T-S--------V------------A---------------------
-------------DLLA-SF---N---D---Q-S---T------S-DY------------
-------------LV-VY--LR------------------LLT-SG-YL---Q-R-----
-E--S--K---F-------F---E--H-FIEGG------------------------RTV
KE--F-CQQ---E---V---E--P--M--CK-E-S------------------D-----H
--IHI--IA-LAQ-AL-------------SVSI-Q-VE--Y-M-D---------------
-----------------------------------------------RG-----------
-EGGTTNPHVFP----------------------EG------------------------
----------------------------------------------------------SE
PKV----------------------------YLLY-RPG-HYDILYK-------------
------------------------------------------------------------
--
>A8IIC5_CHLRE/36-293
------------------------------------------------------------
----------------------------e-QAKVSEY-VGQE--------ENL---GALK
AEYEN----gNQ----NFVQKI-----------------------GKL--E--ER-----
Y---R---TFRRTR----------GD-GNCFFR----------G---FIYA-YL--EG--
LL-QN----SDLA---------------------EANR----FMSVV------Q-S-W-K
-A---KLV-------------------EGG-F-Q-E--LV--F-------E--D--A--M
------E---L----L---L--E-Q-------V----K-E---V---T--------K---
-------A------S-D--------Q------------F-A-------------------
---Q--------EKLLV-NM---R---D---D-M---V------S-NM------------
-------------IV-MF--LR------------------LVT-SC-EV---Q-R-----
-R--E--D---F-------F---F--P-FILGMyd-------------------eppATV
EL--F-CQR---H---V---E--P--M--GE-E-S------------------D-----H
--LHI--VA-VTE-AL-------------QIPV-R-VV--Y-L-D---------------
-----------------------------------------------SSg--------lp
AGGGGGGAGALEASCHdf----------vpdSCPPG------------------------
----------------------------------------------------------TA
PRV----------------------------HLLY-RPG-HYDILY-a------------
------------------------------------------------------------
--
>C8VAN4_EMENI/74-318
------------------------------------------------------------
----------------snkyepelpvsnp----------------------ST---NAIA
MDYAN----aDP----TFATKT-----------------------SAL--A--VT-----
H---P---QSRIMK----------GD-GNCGWR----------A---VAFG-YF--EN--
LF-SL----RDPV---------------------QLQR----ERARF------K-S-L-N
-T---LLD-------------------QVG-L-D-E--IT--Y-------G--M--F--A
------D---A----T---D--E-V-------F----D-S---I---L--------N---
-------A------I-E--------R------------G-E-------R------D----
---D--------SFLVA-LF---N---D---E-Y---N------S-NT------------
-------------IL-CH--FR------------------FLT-SA-WI---K-L-----
-N--A--H---R-------Y---S--A-FLPMD------------------------MPI
DR--Y-CST---Q---I---D--P--V--KT-E-I------------------D-----G
--IGL--QA-LVD-GVie---------gsGLVV-E-IL--Y-L-D---------------
-----------------------------------------------RS-----------
-EGDAVTPHVLT--------------------QTRP------------------------
----------------------------------------------------------GV
GAI----------------------------RLLY-RPG-HYDLLYR-------------
------------------------------------------------------------
--
>A0A287MH78_HORVV/10-80
------------------------------------------------------------
-----------------------qgvdhl-------------------------------
-----------------------------------------------------DV-----
Y---S---EFRPVS----------GD-GECFYR----------S---FIFS-YL--EQ--
VL-DR----QDTH---------------------EEHR----LLDAV------K-R-V-S
-L---QHA-------------------DLR-W-T-S------------------------
------------------------------------------------------------
------------------------------------------------------------
------------------------------------------------------------
------------------------------------------------------------
------------------------------------------------------------
------------------------------------------------------------
------------------------------------------------------------
------------------------------------------------------------
------------------------------------------------------------
------------------------------------------------------------
-----------------------------------------------efprsyr------
------------------------------------------------------------
--
>A0A094EMG4_9PEZI/77-326
------------------------------------------------------------
-------------------------qpdl----KGPL-VGGE--------KST---HDIR
DEHAK----aDP----GYMAKA-----------------------SQL--C--QT-----
Y---S---HYRPLL----------DD-ANCRWR----------S---MNFP-YL--GT--
FH-NL----GSKD---------------------RIDE----EYGSM------N-L-T-G
-S---IEM-------------------WCD-H-R-K--WI--F-------E--D--I--R
------G---E----V---I--N-L-------L----T-D---L---A--------A---
-------I------H-V--------G------------P-Q-------S------D----
---A-------nSLILR-RF---N---D---E-E---V------S-SA------------
-------------IM-YY--FR------------------LFA-SA-FL---K-A-----
-I--S--V---T-------N---Q--G-FIPD--------------------------GV
GN--F-CKD---M---L---E--P--L--NI-E-V------------------E-----N
--LGV--TI-LID-VLmn---------pmSIAV-E-IV--Y-Q-D---------------
-----------------------------------------------RS-----------
--GTHVNSHLIRAEDDn-------------gIPINP------------------------
----------------------------------------------------------AG
PTV----------------------------HLLY-QPG-HYDILCK-------------
------------------------------------------------------------
--
>W7TH65_9STRA/51-316
------------------------------------------------------------
---------------------------qi--AASQPL-VGPL--------EPP---SMLL
QAYKDn---pEK----GFVEGV-----------------------EDL--A--RR-----
Y---A---RMRRIR----------RD-GNCFYR----------A---FLFA-YL--AG--
LV-EE----GIEDgrkgeekeggggkgrkrgrkkEWER----FSQTV------K-D-S-K
-A---WLL-------------------TVG-Y-E-E--VA--I-------D--I--F--W
------E---V----F---V--E-E-------L----E-A---L---P--------H---
-------K------S-L-------------------------------------------
------------SDLES-TF---N---E---P-H---G-----vA-SY------------
-------------MV-WY--CR------------------LLT-SG-YL---K-K-----
-H--K--E---E-------Y---E--A-FLDAS-----------------------yRDM
DD--F-CVR---E---V---E--P--T--GK-E-C------------------E-----Q
--VQI--MA-LVR-AL-------------GVCV-R-IE--Y-L-D---------------
-----------------------------------------------GRa---------l
PPGGQLPCHVLPDEW----------------DGGKE------------------------
----------------------------------------------------------EG
VPV----------------------------TLLY-RPG-HYDLLVK-------------
------------------------------------------------------------
--
>A0A287HR93_HORVV/108-234
------------------------------------------------------------
--------rphvnqqaipyrqafdhylqq-----------------------------IV
ALFR------DR----VYAVNA-----------------------IIL--E--NL-----
Y---S---AFRPVE----------ED-GECFYR----------S---FIFS-YL--EQ--
VL-DR----KDTN---------------------EERR----LLAAI------Q-E-L-A
-G---EPA-------------------RLG-W-A-S--EF----------S--R--S--H
------E---A----F---K--E-L-------M----K-K---V---K--------R---
-------W------K-K-------------------------------------------
------------------------------------------------------------
------------------------------------------------------------
------------------------------------------------------------
------------------------------------------------------------
------------------------------------------------------------
------------------------------------------------------------
------------------------------------------------------------
------------------------------------------------------------
-----------------------------------------------krrlipvlt----
------------------------------------------------------------
--
>A0A067MLY4_9HOMO/29-287
------------------------------------------------------------
----------------------------e-EASRNPL-ISPL--------EPL---STLK
TEYEA----gAQ----AFVRKI-----------------------ESL--Q--QPp--hs
F---A---GIRRAR----------GD-GNCFYT----------S---TAFA-WI--SG--
MM-NL----TSENr------------------ksVVES----ALLDL------E-K-S-L
-N---SLK-------------------AVG-F-E-P--IV--Y-------E--D--F--Y
------E---V----L---T--D-L-------I----R-N---I---L--------Y---
-------P------V-S--------T------------G-T-------V------L----
---N-------pASLLQ-QF---Q---N---A-E---T------V-NS------------
-------------IV-IF--LR------------------LLI-SS-YI---R-L-----
-H--P--D---D-------F---E--P-FLFNPdt-------------------gdmVDI
KR--F-CEG---W---V---E--A--V--GR-E-A------------------D-----H
--PQI--LA-LSR-AL-------------KLPI-H-IA--Y-L-D---------------
-----------------------------------------------RS-----------
GGDSGTGKVDLVEFDS---------------VEGET------------------------
----------------------------------------------------------SP
ILV----------------------------TLLY-RPG-HYDIL--dk-----------
------------------------------------------------------------
--
>A0A0E0K0E5_ORYPU/336-473
---------------------------------------------------------mqi
vypewatafswghevfkklienvigwknv-------------------------------
------------------------------------------------------------
------------------------------------------------------------
------------------------------------------------------------
------------------------------------------------------------
------------------------------------------------------------
------------------------------------------------------------
------------------------------------------------------------
--------------A-ST--DR------------------SLA-AT-WM---C-S-----
-H--K--D---E-------Y---E--Q-HVPDLgdgy----------------plefVSA
NI--W-CAT---N---L---L--P--P--RR-Y-T------------------D-----H
--VPM--RA-LAA-AF-------------GVPL-R-VE--N-L-H---------------
-----------------------------------------------NG-----------
---PAHDIYTAD----------------------GV------------------------
----------------------------------------------------------DV
PRV----------------------------TLLY-TGA-HYDILYP-------------
------------------------------------------------------------
--
>H2LIB8_ORYLA/22-232
------------------------------------------------------------
--------------------fdvkeirif-------------------------------
-----------------VNKKV-----------------------QDL--D--GE-----
F---F---GVRKIL----------GD-GNCFYR----------A---FCFA-YL--ES--
IF-HI----PR-----------------------ALER----FKQKI------I-Q-S-G
-Q---VLA-------------------VAG-F-E-E--SS--F-------I--H--H--L
------D---T----V---V--N-V-------V----E-E---C---Q--------A---
-------D------E-Q--------E------------S---------------------
-------------TLLK-LF---N---D---S-A---V------S-DG------------
-------------VV-QY--LR------------------LLT-SA-HL---Q-N-----
-F--A--D---F-------F---C--N-FVEA-------------------------PDL
QV--Y-CRQ---E---V---E--V--M--AM-E-C------------------D-----H
--VDI--LA-LSQ-AL-------------DVGL-H-IV--S-L-E---------------
-----------------------------------------------G------------
-EQQQLVHYIIP----------------------EG------------------------
----------------------------------------------------------AQ
PSL----------------------------HLLY-QSS-HYNILYQ-------------
------------------------------------------------------------
--
>A4H997_LEIBR/19-267
------------------------------------------------------------
----------------------------k-EVAQSPL-LSLSl-----plDKG---SKIV
KEMEH-----DE----AYLAQTlslf--------------gasavSTK--Q--YD-----
F---N---SIRYSR----------RD-GNCFYR----------C---AGFR-LC--EL--
IV-ER----PE-----------------------RAAE----YVSLL------K-S-R-E
-K---SLS---------------------R-L-F-G--SF--V-------F--D--F--T
------D---A----L---A--E-I-------F----N-G---V---A--------D---
-------K------T-I--------K------------D-V-------------------
------------AQIYE-LF---T---S---S-D---G--------AY------------
-------------VV-AA--LR------------------YLS-SA-YL---Q-E-----
-H--E--A---E-------Y---E--P-FVEGLg----------------------yGTV
RD--Y-CNA---E---V---E--L--V--DH-E-S------------------D-----N
--VQL--AV-FAK-AF-------------NVCI-K-VY--A-L-D---------------
-----------------------------------------------RN-----------
-AGNNVTEHTFNDE-----------------AKSDG------------------------
----------------------------------------------------------DQ
LVV----------------------------ELLY-MPG-HYNLL--rr-----------
------------------------------------------------------------
--
>A0A1G4AVB6_9PEZI/404-654
------------------------------------------------------------
-------------------------qpql----EGSL-VGDK--------ITS---DAIT
DEYAK----aDD----IYIAKT-----------------------INL--P--QT-----
Y---S---HYRPVQ----------GD-GNCGWR----------A---IGFS-YF--EH--
LI-NN----GDQH---------------------QILG----EVARI------T-S-L-N
-Q---YLL------------------nVGG-Y-D-R--ML--F-------E--D--M--V
------D---E----T---I--G-L-------L----K-D---V---A--------Q---
-------H------V-T--------N------------P-P-------L------A----
---M--------DILAQ-RF---N---D---Q-G---C------S-NA------------
-------------II-YH--LR------------------LLA-LS-WL---K-G-----
-N--V--E---L-------Y---E--P-FIPAE------------------------TGI
IG--Y-CA----E---I---E--R--P--NR-E-I------------------D-----H
--LGI--IL-LVQ-VLlk---------plNFVL-E-IA--Y-L-D---------------
-----------------------------------------------RS-----------
-PGNQVNIYRFPDEAN--------------gQDPAT------------------------
----------------------------------------------------------LG
PII----------------------------YLLY-RPD-HYDILYK-------------
------------------------------------------------------------
--
>A0A2H3SUC7_FUSOX/164-412
------------------------------------------------------------
----------------------pvlegla---------VGNK--------VSS---DVIT
HEYAK----aDP----VYVEKT-----------------------ISL--P--QT-----
Y---S---HFRPIQ----------GD-GNCGWR----------A---IGFS-YF--EK--
LV-ES----GDQA---------------------KIEG----EVARL------M-S-M-N
-H---LLG-------------------SVG-G-Y----PF--Y-------D--D--W--S
------D---E----M---F--D-F-------L----R-E---V---A--------Q---
-------N------V-A--------N------------P-Q-------Y------A----
---H--------SLIQA-KW---N---D---P-V---V------S-SN------------
-------------II-YY--LR------------------LLT-GT-YL---K-L-----
-N--A--A---K-------Y---D--P-FVTDG------------------------GGV
EA--H-CRQ---C---V---E--I--P--NR-E-I------------------E-----H
--LGM--SA-LAE-VLlr---------paNLVL-E-IA--Y-L-D---------------
-----------------------------------------------RS-----------
-AGTQVNQYRVPDELN--------------sQDAST------------------------
----------------------------------------------------------LG
PII----------------------------YLLY-RPD-HYDILYK-------------
------------------------------------------------------------
--
>A0A1L9V2R7_9EURO/80-322
------------------------------------------------------------
-------------------------qpdv----QGPP-VSTK--------QSS---SIIA
MEYAN----aDP----AFATKS-----------------------NAL--A--IT-----
H---P---LTRTMK----------GD-GNCGWR----------A---VAFG-YF--EN--
LL-NL----QNLT---------------------QVRH----ELARI------K-S-M-N
-A---LLD-------------------QTG-Q-Q-E--HL--Y-------E--I--F--V
------D---A----T---E--D-V-------F----H-Q---I---A--------T---
-------A------I-Q--------N------------G-I-------R------D----
---E--------TFLVN-AF---N---E---E-Y---N------S-SA------------
-------------II-TH--FR------------------LLT-SA-WM---K-L-----
-N--P--G---R-------Y---E--A-FLSI--------------------------PV
DQ--Y-CAT---R---I---D--V--V--RT-E-I------------------D-----E
--IGL--QA-LVD-GVie---------gsGFAV-E-IM--Y-L-D---------------
-----------------------------------------------RS-----------
-EGDAVTPHLLT--------------------PPRP------------------------
----------------------------------------------------------TG
GTI----------------------------CLLY-RPG-HYDLLYP-------------
------------------------------------------------------------
--
>A0A0E0G7H3_ORYNI/573-719
------------------------------------------------------------
------------------wiaqvgvrlif-------------------------------
-----------------------------------------------L--D--HD-----
Y---S---EFRPVV----------PD-EECFYR----------S---FIFS-YL--EQ--
VV-DR----IDTL---------------------WEDR----LLAAL------R-E-L-D
-R---RAEr-----------------dAHR-C-Y-T--IV--F-------V--K--L--I
------A---K----I---K--G---------W----K-R---M---R--------D---
-------Y------P-P--------S------------R-V-------S------Y----
---Ss------vEFLLE-FF---S---S---Y-D---S------T-ND------------
-------------IF-AF--LR------------------LVA-AT-WI---C-T-----
-H--K--G---R-------Y---G------------------------------------
------------------------------------------------------------
------------------------------------------------------------
------------------------------------------------------------
------------------------------------------------------------
------------------------------------------------------------
-----------------------------------------------qhwcsmlvi----
------------------------------------------------------------
--
>A0A177UYL2_9BASI/32-316
------------------------------------------------------------
----------------------------e-QNASRPF-IAPL--------EPI---SSLE
DEFKN----gSQ----SFVRKA-----------------------RWL--G--QR-----
F---K---HLHRTR----------GD-GDCFYR----------S---LAFQ-LV--FS--
LL-QS----NDAQ---------------------LCQR----MYAHL------S-N-A-L
-N---ILE-------------------QVG-Y-D-R--SV--T-------E--D--F--W
------E---P----L---R--D-L-------L----S-R---L---P--------G---
-------C------T-P--------A------------V-Q-------A------P----
---Pl-----dtDSLVL-AF---N---D---A-E---T------T-NS------------
-------------IV-VF--LR------------------LSL-SA-WL---K-L-----
-N--A--D---K-------F---S--V-FLFALdsas---------------gsgepPTM
DE--F-CSQ---E---V---E--P--V--GK-E-A------------------D-----H
--LQI--AA-LCD-FL-------------QVSL-D-VA--Y-F-Srsdpafalpd-----
------------------------------------epgaggaggadGS-----------
NQMQEVDIVEFRIEKDas-----------erLHGAE------------------------
----------------------------------------------------------TP
PHI---------------------------gTLLF-RPG-HYDILL-v------------
------------------------------------------------------------
--
>A0A1D5UVC5_WHEAT/192-468
------------------------------------------------------------
-----------------------darprt---------LGCQ--------EPL---LDLV
QDYPD-----ND----ILQEII-----------------------KIL--C--QR-----
Y---V---HFRRTR----------GD-GNYFYR----------A---FFFS-YL--EN--
LG-QM----QDSQ--------------------aEVTR----LMEHV------A-V-S-R
-Q---NFC-------------------RLK-W-E-K--AY--F-------L--N--P--E
------E---Y----F---S--S-V-------V----S-E---L---N--------H---
-------L------V-N--------S------------V-A-------N------G----
---Ls------sDVLYK-RS---L---E---E-I---M------P-LR------------
-------------II-SL--LR------------------LLA-ET-EI---R-T-----
-R--E--A---D-------Y---K--S-FIPEK------------------------MNV
HQ--Y-CYK---E---V---R--P--L--DV-K-P------------------T-----M
--LAM--RA-LTY-AL-------------GIPL-R-LE--I-L-Grdlmaghl-------
--------------------------------------qvkrldffpRS-----------
-ETGKGAFHMAQ-----------------------Sywsststpepl-------------
-----------------------------------------------elgsgnllssdGT
PSL----------------------------TLLC-RSE-DCDILYR-------------
------------------------------------------------------------
--
>H2M6K9_ORYLA/47-225
------------------------------------------------------------
----------------------------s-------------------------------
------------------------------------------------------------
--------------------------------R----------A---FGFA-HL--ES--
LL-ED----SK-----------------------ELQR----FKAVA------A-K-S-K
-L---DLV-------------------NEG-F-T-E--FT--I-------E--D--F--H
------N---T----F---M--D-L-------I----E-L---C---E--------K---
-------Q------P-S--------L------------Q---------------------
-------------ELLS-SF---N---D---Q-N---V------S-DY------------
-------------VV-VY--LR------------------LLT-SG-YL---Q-R-----
-E--N--G---F-------F---L--N-FIEGG------------------------RSI
KE--F-CQQ---E---V---E--P--M--SK-E-S------------------D-----H
--IHI--IA-LAQ-AL-------------NVSI-L-VE--Y-M-D---------------
-----------------------------------------------RG-----------
-EGGTVNHHVFP----------------------EG------------------------
----------------------------------------------------------GD
PRI----------------------------FLLY-RPG-HYDILYK-------------
------------------------------------------------------------
--
>A0A287H3J7_HORVV/1-250
------------------------------------------------------------
----------------------------m-------------------------------
---------------------------------------------KIL--N--KH-----
Y---V---RFRRTL----------RD-GSCFYR----------A---FMFS-YM--EI--
LR-HL----QDKQ--------------------dEVTR----LMECL------D-I-S-K
-D---RFSrlr------------whkaDFS-IdP-E--KY--F-------S--R--V--V
------S---E----L---E--E-V-------I----N-V---I---A--------A---
--------------G-C--------T------------S-E-------------------
-------------WLYQ-RS---L---Q---E-S---F------S-GR------------
-------------VI-PL--LR------------------LLT-ET-EI---R-T-----
-E-----K---F-------Y---K--Q-YIPEN------------------------LSV
CQ--F-CRK---T---V---R--S--L--DA-E-A------------------S-----T
--IQM--RA-LTF-AL-------------GIPL-R-VE--V-V-D---------------
-----------------------------------------------NSl---------m
DQGVLVKRLDFFHETDw------------dkG---Plrltrgylssstapi---------
-------------------------------------------qlkqgsynadllspdGT
PMP----------------------------TLLC-RRD-QCDILY-r------------
------------------------------------------------------------
--
>G0RYY9_CHATD/210-460
------------------------------------------------------------
---------------------------qp--QHEGPL-VGEK--------TPS---TKIT
EEYAK----aDP----TYVQKT-----------------------MVL--P--QT-----
Y---S---HYRPIR----------GD-GNCGWR----------A---IAFG-YF--ET--
LV-KK----RSKD---------------------TILT----ERARL------E-S-L-Y
-T---YIE------------------vYGG-Q-P-R--MV--F-------E--D--L--A
------Q---T----T---L--D-L-------L----D-T---M---A--------Q---
-------L------S-D--------N------------V-H-------Q------A----
---L--------AKLLE-EF---N---N---E-H---I------C-NA------------
-------------IM-FH--FR------------------LLA-SS-YL---K-E-----
-H--R--D---Q-------Y---G--P-FLEN-------------------------ADV
DR--Y-CQT---V---L---E--P--H--GI-E-I------------------E-----H
--LGL--IL-LTE-ILlk---------paGFVL-E-VA--Y-L-D---------------
-----------------------------------------------RS-----------
-PGSQVNTYRFPEEAN--------------sKLPSQ------------------------
----------------------------------------------------------LG
PTI----------------------------YLLY-RPG-HYDLLY-v------------
------------------------------------------------------------
--
>A0A094CPB7_9PEZI/94-348
------------------------------------------------------------
-------------------------qpdl----KGPL-VGPK--------KSS---HAIT
EEYAK----aDP----VYVAKT-----------------------AKL--P--QT-----
Y---S---HYRPVL----------GD-GNCGWR----------A---IGYS-YF--ET--
LQ-KL----GSKD---------------------QLEE----EIARM------M-S-L-T
-S---FIE------------------tWCG-Y-Q-E--WL--F-------E--D--M--R
------E---E----V---L--R-L-------L----R-D---I---A--------A---
-------T------A-H--------L------------G-P-------P------S----
---Da------dSIILQ-RF---N---D---D-E---I------S-NA------------
-------------II-YY--FR------------------LLA-SA-WL---K-A-----
-N--A--V---N-------Y---R--D-FIPDG------------------------LGV
DN--Y-SKN---T---I---E--P--A--KT-E-I------------------E-----H
--LGM--TL-LID-VLmk---------pvGIAV-E-IV--Y-L-D---------------
-----------------------------------------------RS-----------
-EGTDVNSHMIQAEDEs-------------gTPIHA------------------------
----------------------------------------------------------GA
PIV----------------------------HLLY-RPG-HYDILYK-------------
------------------------------------------------------------
--
>A0A1D5TNT7_WHEAT/91-367
------------------------------------------------------------
-------------------------lpta---------LGPQ--------EQL---SELV
RESPD-----NS----IIQEKM-----------------------KIL--S--KH-----
Y---V---LFRRTR----------QD-GSCFYR----------A---FIFS-YM--EI--
LR-QM----QDKQ--------------------aEVTR----LMECL------D-M-S-K
-D---RFScle------------wnkaYFS-IdP-E--EY--F-------S--S--V--V
------S---E----L---N--E-V-------L----N-V---I---A--------A---
--------------G-C--------T------------S-E-------------------
-------------WLYQ-RS---L---Q---E-S---F------S-GR------------
-------------II-SL--LR------------------LIT-ET-EI---R-T-----
-D-----E---F-------Y---K--Q-SIPKN------------------------LNV
LQ--F-CWK---A---V---R--S--L--DA-E-A------------------T-----A
--TQM--RA-LTY-AL-------------GIPL-R-VE--V-V-D---------------
-----------------------------------------------KSl---------t
DQGVLVKRLDFFHEFDm-------------eK---Gplrltrsylssstar---------
------------------------------------------iplkqgsydgdllssdGT
PML----------------------------TLLC-RHG-HCDILYR-------------
------------------------------------------------------------
--
>A0A1D6B1V4_WHEAT/245-464
------------------------------------------------------------
-----------isevrrhykltydeanhl-------------------------------
-----------------------------------------------------HA-----
Y---S---ECRPVI----------GD-GECFYR----------S---FIFS-YL--EQ--
VI-DR----QDTH---------------------EEHR----LLRRV------S-T-Q-R
-A---NLQ------------------wDSE-F-S-R------S-------R--R--A--F
------K---E----L---I--E-N-------V----M-K---W---K--------S---
-------R------E-S--------T------------S-S-------R------R----
---K--------EKLLK-FF---S---T---Y-D---T------T-QD------------
-------------IF-VF--LR------------------LLV-AI-QI---C-S-----
-H--R--E---V-------Y---E--P-IIQGPg---------------------gnYSL
EV--W-CLQ---H---V---I--P--A--RV-Y-A------------------D-----H
--VMM--VA-LAR-AL-------------EVPL-R-VE--S-L-Q---------------
-----------------------------------------------RG-----------
YAPDIYTGPGVP------------------------------------------------
-----------------------------------------------------------R
PSV----------------------------TLLY-TGD-HYDIIYP-------------
------------------------------------------------------------
--
>A0A1D5UVC2_WHEAT/196-472
------------------------------------------------------------
-----------------------darprt---------LGCQ--------EPL---LDLV
EDYPD-----ND----IFQEII-----------------------KVL--C--QR-----
Y---L---HFRRTR----------GD-GNYFYR----------A---FFFS-YL--EN--
LG-QM----QDSQ--------------------aEVTR----LMEHV------A-V-S-R
-E---NFC-------------------RLK-W-D-K--AY--F-------L--N--P--E
------E---Y----F---S--S-V-------V----S-E---L---N--------H---
-------L------V-N--------S------------V-A-------N------G----
---Ls------sDELYK-RS---L---E---E-M---M------P-LR------------
-------------II-SL--LR------------------LLA-ET-EI---R-T-----
-R--E--A---D-------Y---K--S-FIPGN------------------------MNI
HQ--Y-CYK---E---V---R--P--L--DV-K-P------------------T-----M
--LAM--RA-LTY-AL-------------GIPL-R-LE--I-L-G---------------
-----------------------------------------------RAl---------m
AGDLQVKRLDFFPRSEsgk---------gafH---Mvqsywsststpe------------
---------------------------------------------llelgsgnllssdGT
PSL----------------------------TLLC-RSE-DCDILYR-------------
------------------------------------------------------------
--
>M3YPF8_MUSPF/40-271
------------------------------------------------------------
---------------------------ei--AVQNPL-VSER--------LEL---SVLY
KEYAE----dDN----IYQQKI-----------------------KDL--H--KK-----
Y---S---YIRKTR----------PD-GNCFYR----------A---FGFS-HL--EA--
LL-DD----SK-----------------------ELQR----FKAVS------A-K-S-K
-E---DLV-------------------SQG-F-T-E--FT--I-------E--D--F--H
------N---T----F---M--D-L-------I----E-Q---V---E--------K---
-------Q------T-S--------V------------A---------------------
-------------DLLA-SF---N---D---Q-S---T------S-DY------------
-------------LV-VY--LR------------------LLT-SG-YL---Q-R-----
-E--S--K---F-------F---E--H-FIEGG------------------------RTV
KE--F-CQQ---E---V---E--P--M--CK-E-S------------------D-----H
--IHI--IA-LAQ-AL-------------SVSI-Q-VE--Y-M-D---------------
-----------------------------------------------RG-----------
-EGGTTNPHIFP----------------------EG------------------------
----------------------------------------------------------SE
PKV----------------------------YLLY-RPG-HYDILYK-------------
------------------------------------------------------------
--
>A0A0D9YSZ3_9ORYZ/127-375
------------------------------------------------------------
----------eeavyhyfgdihnvlrlsk-------------------------------
-RER------ES----VIIMRL-----------------------VPL--H--SH-----
Y---S---ALRPVY----------RD-GESFYR----------S---FIFS-YL--EQ--
IV-DR----VDMG---------------------EEDR----LLAAV------R-E-L-A
-R---RAE-------------------HFQ-W-A-S--EF--Pr-----rR--E--A--F
------E---K----L---I--E-K-------I----K-G---W---K--------R---
-------M------L-Q--------Y------------P-TlrvrflkR------Y----
---Nr------gEFLLE-FF---S---S---Y-D---T------T-DD------------
-------------IF-AF--LR------------------LAA-AI-WM---C-Sp----
dH--I--M---M-------Y---A--P-GVIGPg---------------------egRSL
ED--W-CST---Q---V---I--P--P--RV-Y-A------------------D-----E
--VAV--RA-LAA-AL-------------QVFI-R-VE--A-P-E---------------
------------------------------------------------------------
YGGRQDSYYIAR------------------------------------------------
----------------------------------------------------------DR
PRV----------------------------TLLR-VDS-QYDIVYP-------------
------------------------------------------------------------
--
>A0A1W0WSM5_HYPDU/132-364
------------------------------------------------------------
-------------------------eikl----NVPF-VAEK--------EDL---SVLG
DEYS------DP----VYIAKI-----------------------MDL--K--SK-----
Y---Q---WLRRTR----------GD-GNCFYR----------S---LGFS-MF--EN--
FM-RA----GDKE---------------------KVEA----MKRFM------V-E-C-K
-D---GLV-------------------ELK-Y-P-A--LA--I-------E--D--F--M
------D---V----F---N--D-Q-------L----T-K---V---M--------E---
--------------T-P--------T------------D---------------------
------------EELLR-IF---Q---E---Q-G---S------S-DF------------
-------------IV-VW--LR------------------FLT-VL-QL---R-R-----
-E--P--E---F-------Y---Q--N-FIENH------------------------SSV
VE--F-CQM---E---V---E--P--M--YK-E-S------------------D-----H
--IHI--IA-VAS-LL-------------KIKI-R-VE--Y-M-D---------------
-----------------------------------------------RG-----------
-DSPTVIGHDFP---------------------EDD------------------------
----------------------------------------------------------AV
PEI----------------------------YLLY-RPG-HYDILYR-------------
------------------------------------------------------------
--
>A0A044U6D8_ONCVO/47-282
------------------------------------------------------------
--------------------------evr---KEQAL-VAQK--------ELI---NVLL
NEYDRd---rSA----EYHQKS-----------------------KEL--A--KV-----
Y---S---SLRRIR----------GD-GCCFYR----------A---LLCA-QL--EY--
IL-ND----SD-----------------------ELIR----FTEVC------K-G-W-R
-Q---RLI-------------------KLG-F-P-E--FT--T-------N--D--F--C
------D---W----F---D--E-L-------L----D-D---I---A--------A---
-------A------K-Y--------N------------E-N-------------------
-------------LLVE-AL---N---E---E-G---R------S-NY------------
-------------YV-TF--FR------------------LIA-SG-YL---R-E-----
-N--A--A---D-------Y---E--G-FIDGG------------------------RTM
EQ--F-CQS---E---I---E--P--M--FK-D-C------------------D-----H
--LAI--IA-LTK-AI-------------GVSI-R-IE--Y-M-D---------------
-----------------------------------------------RT-----------
AAPHHGWFYDFI---------------------VNR------------------------
----------------------------------------------------------EL
PKH----------------------------FFLY-RPG-HYDIIYK-------------
------------------------------------------------------------
--
>A0A0D2H3E2_9EURO/119-360
------------------------------------------------------------
-------------------------adlp-----GPL-IGNK--------KPL---SDLV
TEYAQ----aDQ----AYVVKT-----------------------TAL--A--VT-----
H---T---AYRPIK----------GD-GQCGWR----------G---AVFG-YF--EI--
LL-KS----GDLG---------------------LIAQ----ELVRL------Q-S-F-E
-Q---TMR-------------------AVG-I-D-Y--DI--I-------I--D--M--F
------D---Y----T---W--E-L-------F----D-A---I---K--------S---
-------A------I-E--------R------------G-D-------K------N----
---E--------AVLLE-AL---N---D---E-N---K------S-NS------------
-------------IV-YH--FK------------------MMT-SS-FM---Q-L-----
-Q--S--D---R-------Y---E--A-FLEM--------------------------PV
AQ--Y-CLT---R---I---D--P--A--NQ-E-I------------------D-----H
--IGL--QA-LTD-AVia---------paYIAL-E-VS--Y-L-D---------------
-----------------------------------------------RS-----------
-TGDEVTPHQFV--------------------LNSQ------------------------
----------------------------------------------------------GW
PTI----------------------------RLIY-RPG-HYDIIYK-------------
------------------------------------------------------------
--
>A0A1B8GJ49_9PEZI/95-349
------------------------------------------------------------
-------------------------qpdl----KGPL-VGPK--------KSS---HAIT
EEYAK----aDP----IFVAKT-----------------------AKL--P--QT-----
Y---S---HYRPVL----------GD-GNCGWR----------A---IGFS-YF--ET--
LN-KL----GSKD---------------------QLEE----EIARM------M-S-L-T
-S---FIE------------------tWCG-Y-Q-E--WL--F-------E--D--M--R
------E---E----V---L--S-L-------L----R-D---L---A--------A---
-------T------V-H--------V------------R-P-------T------P----
---Ds------dSLTLL-RF---N---D---E-E---V------S-NA------------
-------------II-YY--FR------------------LLS-SA-WL---K-A-----
-N--A--V---T-------Y---R--D-FIPDG------------------------LGV
DN--Y-SKN---M---I---E--P--S--KT-E-I------------------E-----H
--LGM--TL-LID-VLmk---------pvGIAV-E-IV--Y-L-D---------------
-----------------------------------------------RS-----------
-EGTDVNSHIIQAEDEt-------------gTPIHA------------------------
----------------------------------------------------------GA
PMV----------------------------HLLY-RPG-HYDILYK-------------
------------------------------------------------------------
--
>A0A199V5S8_ANACO/3-199
------------------------------------------------------------
------------------------ailgg-------------------------------
------------------------------------------------------------
------------------------------------------------------------
------------------------------------------------------------
---------------------------------H-E--YT--F-------D--E--L--S
------Q---E----L---Q--H-V-------L----E-R---I---I--------H---
-------A------A-P--------N------------S-T-------S------P----
---D--------EFLLN-CL---D---E---H-A---S------L-NG------------
------------eLM-IF--FR------------------LVT-SI-EI---H-M-----
-N--S--N---Y-------Y---R--P-KIHAE-----------------------yRSM
EE--F-VLE---Q---A---M--I--V--DF-E-T------------------D-----Q
--LRV--KA-LSE-AL-------------EIPT-K-VV--Q-F-Dvlapvpelpklpycf
fdg-------------------------ssrrnfnlgllsddfllisG------------
----SSDEHAVP-----------------------Atgppsp------------------
----------------------------------------------------aildlrAP
SYV----------------------------TLVF-WRG-HYGVLYR-------------
------------------------------------------------------------
--
>M2PGA7_CERS8/72-326
------------------------------------------------------------
---------------------------es--IPDRPL-IGPL--------VPL---AMLR
EEYER----gSQ----GFVRQI-----------------------DWL--M--SH----g
H---I---GIRRTK----------GD-GDCFYR----------S---LAFA-YC--ER--
IM-HA----PDAE--------------------lAVMS----AISSI------E-A-T-P
-A---LLE-------------------AAG-F-Q-P--LV--F-------E--D--F--Y
------E---M----F---L--S-L-------V----R-K---I---L--------A---
-------P------D-E--------N------------G-K-------V------L----
---T-------pAALLG-AF---N---D---P-E---T------S-NS------------
-------------IV-VY--LR------------------MLT-SA-QI---R-S-----
-D--P--D---I-----------S--N-FLLSPet-------------------aefVEP
RV--F-CEH---F---V---E--A--M--GK-E-A------------------D-----H
--PQM--QA-LAQ-AL-------------RVHV-S-VA--Y-L-D---------------
-----------------------------------------------GH-----------
SSGQNGDEVTFVHLDK--------------aVGTVP------------------------
----------------------------------------------------------GA
EPV----------------------------MLLY-RPG-HYDIL--dt-----------
------------------------------------------------------------
--
>A0A1Y2AB63_9PLEO/24-271
------------------------------------------------------------
--------------------------qpe---VTGPL-VGER--------QSS---SAIT
TEYAN----aDP----VYRVKT-----------------------AAL--P--SK-----
Y---A---YFRTCR----------GD-GHCGWR----------A---IAFT-YY--EA--
LL-RV----GDVG---------------------LFQQ----EQARL------K-S-M-H
-N---LLN-------------------AAN-F-P-E--HV--Y-------I--D--F--V
------D---E----A---F--E-L-------L----D-K---L---Q--------N---
-------S------V-R--------L------------M-D-------G------T----
---G-------aDTLLQ-AF---N---D---M-S---V------A-MA------------
-------------II-TY--FK------------------LLA-SA-WI---Q-A-----
-Y--P--D---E-------F---V--P-YMEYN------------------------QDI
KT--Y-CSL---N---I---E--A--A--QC-E-I------------------D-----H
--IGI--AA-LAE-AIik---------paGFAL-E-VL--Y-L-D---------------
-----------------------------------------------RS-----------
-PGEEINTYRYDPS------------------GHDG------------------------
----------------------------------------------------------NP
QTL----------------------------RLLY-RPG-HYDILYK-------------
------------------------------------------------------------
--
>U6MNH6_9EIME/55-304
------------------------------------------------------------
--------------------------lei---AQQQF-VGPP--------IPL---LDLA
EEFIE-----GS----NARSKIlylvnqqqq-----qqqqqqqqqQQQ--Q--QR-----
G---P---LVRRIR----------RD-GCCFYR----------S---YLFG-VF--EQ--
ML-NE----KT-----------------------KINA----FRDKV------E-KeI-I
-P---KME-------------------ATG-Y-S-K--DT--I-------A--E--F--A
------E---E----V---Y--A-A-------L----D-K---L---S--------A---
-------P------S-A--------S------------L---------------------
------------SDLNA-IF---N---S---A-G---S------S-NY------------
-------------LV-VF--AR------------------LCA-AS-EL---K-S-----
-R--A--D---F-------Y---E--P-FLEG-------------------------FSI
RV--F-CQQ---E---V---E--P--M--WK-G-A------------------E-----E
--PQL--LA-LVA-AV-------------GVSL-E-VV--Y-V-D---------------
-----------------------------------------------QS-----------
-PGEKPVRHLFE----------------------AP------------------------
----------------------------------------------------------GG
PPV----------------------------QLLY-RPG-HYDLLY-l------------
------------------------------------------------------------
--
>E6ZVF0_SPORE/28-315
------------------------------------------------------------
-----------------------------ESTAHMPL-ISAV--------EPI---EVLQ
HEYAA-----ND----AFLGKI-----------------------KWL--K--DEa---g
F---I---GIRRAK----------GD-GDCFYR----------A---FAFA-FI--YK--
IM-MM----RDRP---------------------MHHF----TVKHV------D-S-T-L
-A---LLK-------------------QAG-Y-D-D--DV--V-------A--D--F--Y
------E---P----L---K--S-L-------L----N-R---M---Y--------A---
-------T------D-P--------E------------S-K-------E------L----
---N-------eHALVE-AM---N---D---P-A---Q------S-NA------------
-------------IV-VY--LR------------------LLT-SA-FL---K-L-----
-N--A--D---E-------Y---T--P-FLFSLdtar----------------daapPDM
PA--F-CAT---H---V---E--A--I--GQ-E-A------------------D-----H
--VQI--TA-LSR-AL-------------KVSL-D-VA--Y-L-Spqhappatpl-----
------------------------------------dehfpsdhtspESi---------p
VPGEDAAHRRA------------------------Adhpdhcdi----------------
--------------------------------------------------vrfeveggQI
TEI---------------------------gTMLL-RPG-HYDLLV-e------------
------------------------------------------------------------
--
>Q22S66_TETTS/26-274
------------------------------------------------------------
---------ssnrntanicyidslfniqs-------------------------------
--QQK-----AD----EIKQVY-----------------------SIL--S--QQ-----
Y---S---YQLAVR----------GD-GNCFYR----------A---MMLM-KI--FY--
LA-SN----NDSL---------------------LLEN----FIQFI------S-D-L-K
-D---IQIdv---------------caAQV-V-Q-G--SG--L-------Q--L--I--F
------R---I----F--lM--K-I-------L----S-W---K---Q--------Q---
-------Q------I-N--------I------------N-S--------------L----
---M-------iINEYN-SL---P---E---V-D---F------A-AC------------
-------------SIaRF--MI------------------YLS-FQ-KY---K-S-----
-H-----P---Q-------I---K--A-FVDE--------------------------EV
QQ--D-IYK---S---I---L--K--Q--NE-Y-A------------------E-----G
--III--PL-AAQ-SF-------------QCQL-V-IQ--N-I-N---------------
-----------------------------------------------CE----------q
GSALKIKKDNIVYKPM---------------VLQQP------------------------
----------------------------------------------------------DI
CQI----------------------------HLLF-SKD-HYDLL--fl-----------
------------------------------------------------------------
--
>A0A167UMS1_9PEZI/636-887
------------------------------------------------------------
-----------------------qpdlsg------PA-IHEL--------RPT---EDVK
EQYAA----gDH----AFVQKT-----------------------AKL--P--RT-----
F---P---LYRSVR----------GD-GNCGWR----------A---IGFC-YF--EA--
LV-YA----GNLD---------------------QIVA----ERARL------H-G-L-N
-D---YIR------------------eVGG-Y-D-P--YV--Y-------E--D--M--V
------E---E----T---D--L-L-------F----A-A---L---L--------A---
-------E------L-P--------D------------T-A-------R------A----
---I--------QVLTN-TF---N---D---D-P---A------G-NA------------
-------------II-YH--LR------------------LLT-AA-YL---K-G-----
-N--V--D---R-------Y---E--G-FIAHD------------------------AGV
IG--Y-CQE---W---I---E--R--P--NC-E-I------------------D-----H
--LRV--EV-LAS-ILlk---------pvDIVL-E-IA--Y-L-D---------------
-----------------------------------------------RS-----------
-DGDAVAVYSFPDTNI--------------gRQEAT------------------------
----------------------------------------------------------IG
MRM----------------------------SLLF-RPD-HYDILYR-------------
------------------------------------------------------------
--
>A0A0A0AAU0_CHAVO/36-235
------------------------------------------------------------
---------------------------ei--AVQNPL-VSEQ--------LEL---AVLY
KEYAE----dDH----IYQQKI-----------------------KDL--L--QK-----
Y---S---YIRKTR----------PD-GNCFYR----------A---FGFA-HL--EA--
LL-ED----GQ-----------------------ELQR----FKEVS------A-R-S-K
-E---ELV-------------------AQG-F-T-E--FT--I-------E--D--F--H
------N---T----F---M--E-L-------I----E-R---G---E--------R---
-------R------V-P--------L------------P---------------------
-------------ELLA-AF---N---E---P-S---T------S-DY------------
-------------LV-VY--LR------------------LLT-SG-CL---Q-R-----
-H--R--R---F-------F---E--Q-FLEGG------------------------RSI
KE--F-CQQ---E---V---E--P--M--CK-E-S------------------D-----H
--IHI--IA-LAR-AL-------------HVSI-L-VE--Y-M-D---------------
-----------------------------------------------R------------
------------------------------------------------------------
------------------------------------------------------------
-----------------------------------------------g------------
------------------------------------------------------------
--
>A0A287HR99_HORVV/103-349
------------------------------------------------------------
--------hvnqqaipyrqafdhylqqiv-------------------------------
ALFR------DR----VYAVNA-----------------------IIL--E--NL-----
Y---S---AFRPVE----------ED-GECFYR----------S---FIFS-YL--EQ--
VL-DR----KDTN---------------------EERR----LLAAI------Q-E-L-A
-G---EPA-------------------RLG-W-A-S--EF--S----------R--S--H
------Q---A----F---K--E-L-------M----K-K---V---K--------R---
-------W------K-K--------K------------R-Rlip-vltD------R----
---Yl------kRKLLE-FF---S---T---Y-D---Q------T-EE------------
-------------IF-VF--LR------------------LVA-AT-WL---C-L-----
-H--W--A---D-------Y---D--Q-DIPGLg---------------------enDIV
AD--W-CLQ---H---V---T--P--R--RV-V-A------------------N-----R
--VQV--WA-LAG-AL-------------QVSL-V-LV--Q-L-N---------------
-----------------------------------------------EE-----------
---EADHVYVSP----------------------EA------------------------
----------------------------------------------------------DA
ARV----------------------------HVLF-AIN-HYDILYP-------------
------------------------------------------------------------
--
>A0A287MHB2_HORVV/42-139
--------------------------------------------------------ysqh
vnhqtrpiaevskyylvpdlatgqgvdhl-------------------------------
-----------------------------------------------------DV-----
Y---S---EFRPVS----------GD-GECFYR----------S---FIFS-YL--EQ--
VL-DR----QDTH---------------------EEHR----LLDAV------K-R-V-S
-L---QHA-------------------DLR-W-T--------------------------
------------------------------------------------------------
------------------------------------------------------------
------------------------------------------------------------
------------------------------------------------------------
------------------------------------------------------------
------------------------------------------------------------
------------------------------------------------------------
------------------------------------------------------------
------------------------------------------------------------
------------------------------------------------------------
-----------------------------------------------sefprsyr-----
------------------------------------------------------------
--
>A0A2D3V3T5_9PEZI/137-380
------------------------------------------------------------
---------------------------ep--EVTGPL-VGQR--------QPS---TAIT
TEYAS----aDP----VYQAKT-----------------------AAL--P--QK-----
Y---S---HYRTVR----------GD-GKCGWR----------A---VAFG-YF--EA--
LI-HL----GDVN---------------------KLGM----EQARL------R-S-L-N
-N---VMS-------------------QAG-Y-S-A--ML--V-------E--D--F--A
------D---E----T---L--E-L-------L----R-D---I---T--------S---
-------A------I-S--------Q------------G-R-------D------A----
---S--------TILLE-KF---N---D---D-M---V------Q-NY------------
-------------II-TH--LR------------------TLT-AS-WM---K-T-----
-R--E--A---D-------Y---A--P-WLIG-------------------------TTI
DQ--Y-CES---Q---I---T--P--V--GA-E-I------------------D-----H
--VGL--SA-LKD-ALls---------paGMAL-E-VL--Y-L-D---------------
-----------------------------------------------RS-----------
-EGSEVTMHRFD--------------------PNGY------------------------
----------------------------------------------------------AI
GSV----------------------------RLLY-RPG-HYDILYK-------------
------------------------------------------------------------
--
>A0A1Y2GXH5_9FUNG/16-253
------------------------------------------------------------
---------------------------ee--ANLHPL-VDNS--------VDL---VELE
KEYQN----gSA----AFQNKI-----------------------RNL--S--ET-----
H---D---RMRRSR----------GD-GNCFYR----------A---FAFA-WF--ER--
VM-LA----KNKP--------------------eLHMN----AVKAM------E-E-S-K
-D---LLL-------------------AAQ-F-E-L--LA--F-------E--D--F--Y
------L---V----T---L--E-T-------L----Q-N---L---V--------H---
-------Y------T-P-------------------------------------------
------------EELLA-AF---Q---N---D-E---I------S-NS------------
-------------IV-MH--FR------------------LMV-SA-YL---K-T-----
-H--Q--E---D-------Y---A--P-FLEFG------------------------QTM
DE--F-CSM---H---V---E--A--M--GR-E-S------------------E-----E
--MML--IA-LTK-VT-------------HVSV-E-VA--Y-L-S---------------
-----------------------------------------------GN-----------
ENVDEVNFLPFL-------------------PDTEP------------------------
----------------------------------------------------------YM
PPL----------------------------VLLY-RPG-HYDILYR-------------
------------------------------------------------------------
--
>A0A0M8MTS5_9HYPO/43-293
------------------------------------------------------------
-------------------------qpvl----EGPL-VGDK--------TPS---DAIT
QEYAK----aDG----AYVQKT-----------------------LAL--P--QT-----
Y---S---HYRPIQ----------GD-GNCGWR----------A---IGFS-YY--EK--
LI-EL----GDQS---------------------RIEG----EVARL------M-S-L-N
-H---MLR-------------------RVG-N-Y----TY--F-------E--D--F--A
------D---E----A---I--G-L-------L----K-E---L---A--------P---
-------I------V-P--------N------------D-P-------G------L----
---A-------hVILFQ-RW---N---D---K-G---I------E-GS------------
-------------LI-YY--FR------------------LLA-AT-YL---K-G-----
-N--A--A---N-------Y---D--A-FVPGG------------------------QGV
AA--Y-CSS---N---I---E--I--V--NR-E-I------------------E-----E
--LGI--VA-LTN-ILlk---------plKFVI-E-IA--Y-L-D---------------
-----------------------------------------------RS-----------
-PGSQVNRYRFPEEAN--------------kQNPAE------------------------
----------------------------------------------------------LG
PTI----------------------------YLLY-RPD-HYDILY-l------------
------------------------------------------------------------
--
>G5C1J7_HETGA/189-245
-----------------------------------------------------ssvsrrr
spcarrvttstsppwprpsacprtaalfp-------------------------------
------------------------------------------------------------
------------------------------------------------------------
------------------------------------------------------------
------------------------------------------------------------
------------------------------------------------------------
------------------------------------------------------------
------------------------------------------------------------
------------------------------------------------------------
------------------------------------------------------------
------------------------------------------------------------
------------------------------------------------------------
------------------------------------------------------------
----------------------------------EG------------------------
----------------------------------------------------------SE
PKV----------------------------YLLY-RPG-HYDILYK-------------
------------------------------------------------------------
--
>E3QNW0_COLGM/164-410
------------------------------------------------------------
-------------------------qpql----EGPL-VGDK--------TTS---DAIT
DEYAK----aDD----IYVAKT-----------------------I--------T-----
Y---S---HYRPIQ----------GD-GNCGWR----------A---IGFS-YF--EH--
LV-NN----GDQH---------------------EILG----EAARI------Q-S-L-D
-Q---YLL------------------rVGG-Y-D-K--ML--F-------E--D--M--V
------E---E----T---I--A-L-------L----K-E---L---A--------Q---
-------N------V-T--------N------------P-Q-------L------A----
---M--------HILVQ-RF---N---D---Q-D---V------S-NA------------
-------------II-YH--LR------------------LLA-SS-WL---K-G-----
-N--P--E---S-------Y---E--P-FIPAE------------------------TGI
AG--Y-CAE-------L---E--R--P--NR-E-I------------------E-----H
--LGI--TL-LAQ-VLlk---------pvNFVL-E-IA--Y-L-D---------------
-----------------------------------------------RS-----------
-PGSQVNIYRFPDEAN--------------gQDPAN------------------------
----------------------------------------------------------LG
SII----------------------------YLLY-RPD-HYDILYK-------------
------------------------------------------------------------
--
>M7YZZ5_TRIUA/147-329
-eqvidrqdaheerrllrrvstqranlqwnsefsrsrremhncltvvayrhsftqcwhkl
kfeayceannpiafkelienvmkwkrtes-------------------------------
------------------------------------------------------------
------------------------------------------------------------
------------------------------------------------------------
------------------------------------------------------------
------------------------------------------------------------
------------------------------------------------------------
------------------------------------------------------------
-----------------T--SR------------------LLV-AI-QI---C-S-----
-H--R--E---V-------Y---E--P-IIQG-------------------------PGG
NY--S-LEV---H---V---I--P--A--RV-Y-A------------------D-----H
--VMM--VA-LAR-AL-------------EVPL-R-VE--S-L-Q---------------
-----------------------------------------------RG-----------
YAPDIYTGPGVP------------------------------------------------
-----------------------------------------------------------R
PSV----------------------------TLLY-TGD-HYDIIYP-------------
------------------------------------------------------------
--
>A0A287E1X2_HORVV/212-311
------------------------------------------------------------
----vnhqthpitevrrhhrlasdeanhl-------------------------------
-----------------------------------------------------DA-----
Y---S---EYRSVI----------GD-GECFYR----------S---FIFS-YL--EQ--
VI-DR----QDTH---------------------EEHR----LLRVV------E-R-M-S
-M---QHA-------------------NLR-W-N-S--DF--I-----------------
------------------------------------------------------------
------------------------------------------------------------
------------------------------------------------------------
------------------------------------------------------------
------------------------------------------------------------
------------------------------------------------------------
------------------------------------------------------------
------------------------------------------------------------
------------------------------------------------------------
------------------------------------------------------------
-----------------------------------------------rsskvisrllhic
s-----------------------------------------------------------
--
>A0A1D5UVC4_WHEAT/192-362
------------------------------------------------------------
-----------------------darprt---------LGCQ--------EPL---LDLV
QDYPD-----ND----ILQEII-----------------------KIL--C--QR-----
Y---V---HFRRTR----------GD-GNYFYR----------A---FFFS-YL--EN--
LG-QM----QDSQ--------------------aEVTR----LMEHV------A-V-S-R
-Q---NFC-------------------RLK-W-E-K--AY--F-------L--N--P--E
------E---Y----F---S--S-V-------V----S-E---L---N--------H---
-------L------V-N--------S------------V-A-------N------G----
---Ls------sDVLYK-RS---L---E---E-I---M------P-LR------------
-------------II-SL--LR------------------LLA-ET-EI---R-T-----
-R--E--A---D-------Y---K--S-FIPEK------------------------MNV
HQ----------------------------------------------------------
------------------------------------------------------------
------------------------------------------------------------
------------------------------------------------------------
------------------------------------------------------------
-----------------------------------------------t------------
------------------------------------------------------------
--
>A0A287H3P8_HORVV/142-420
------------------------------------------------------------
-----------------------dalptv---------LGHV--------EQL---SELV
RESPD-----NF----IIQEKT-----------------------KIL--S--KH-----
Y---V---RFRRTL----------QD-GSCFYR----------A---FMFS-YM--EI--
LR-HM----QDKQ--------------------dEVTR----LIECL------D-L-S-K
-D---RFSrlr------------whkaDFS-IdP-E--KY--F-------S--R--V--V
------S---E----L---E--E-V-------L----N-V---I---A--------A---
--------------G-C--------T------------S-E-------------------
-------------WLYQ-RS---L---Q---E-S---F------S-GR------------
-------------VI-PL--LR------------------LLT-ET-EI---R-T-----
-E-----K---F-------Y---R--Q-YIPEN------------------------LSV
RE--F-CRK---A---V---Q--S--L--DA-E-A------------------S-----T
--IQM--RA-LTF-AL-------------GIPL-R-VE--V-V-D---------------
-----------------------------------------------NSl---------s
DQGVLVKRLDFFRGTD-----------------WDKgplrltrgylssrtap--------
------------------------------------------iqlkqgsydadllspdGT
PML----------------------------TLLC-RRG-HCDILYR-------------
------------------------------------------------------------
--
>A0A287H3H4_HORVV/99-221
------------------------------------------------------------
------------------------daypk-------I-LGRQ--------EQL---SELV
RESPD-----NS----IIQEKM-----------------------KIL--N--KH-----
Y---V---RFRRTL----------RD-GSCFYR----------A---FMFS-YM--VT--
LR-HL----QDKQ--------------------dEVTR----LMECL------D-I-S-K
-D---RFS-------------------RLR-W----------------------------
------------------------------------------------------------
------------------------------------------------------------
------------------------------------------------------------
------------------------------------------------------------
------------------------------------------------------------
------------------------------------------------------------
------------------------------------------------------------
------------------------------------------------------------
------------------------------------------------------------
------------------------------------------------------------
-----------------------------------------------hkadfsidpekyf
srvvsyehnsassvnqhdl-----------------------------------------
--
>A0A287MH74_HORVV/167-262
---------------------------------------------------------sqh
vnhqtrpiaevskyylvpdlatgqgvdhl-------------------------------
-----------------------------------------------------DV-----
Y---S---EFRPVS----------GD-GECFYR----------S---FIFS-YL--EQ--
VL-DR----QDTH---------------------EEHR----LLDAV------K-R-V-S
-L---QHA-------------------DLR-W-T--------------------------
------------------------------------------------------------
------------------------------------------------------------
------------------------------------------------------------
------------------------------------------------------------
------------------------------------------------------------
------------------------------------------------------------
------------------------------------------------------------
------------------------------------------------------------
------------------------------------------------------------
------------------------------------------------------------
-----------------------------------------------sefprsy------
------------------------------------------------------------
--
>A0A0V0QWQ7_PSEPJ/91-334
------------------------------------------------------------
-------------------------neqn--SQQDQN-IGNL--------QSL---DNFI
SEFQ------NF----KMKKKL-----------------------QEI--K--TI-----
Y---P---NYRQIK----------GD-GNSFFR----------A---FSFA-YF--TE--
VL-KS----QDNK---------------------EFQN----LLIAI------K-G-T-D
-F---SLI--------------------QK-Y-P-N--NV--V-------D--I--S--N
------I---E----F---A--K-L-------L----K-Q---L---R--------K---
-------D------K-D--------Q------------L-Q-------N------A----
---E--------QLLMQ-EI---N---Q---N-Q---K------F-DF------------
------------yTV-SF--IK------------------LQS-YK-YF---Q-Q-----
-K--E--D---Y-------Y---T--A-FILD-------------------------ETV
SQ--V-QNI---Y-------L--Q--W--GK-E-A------------------E-----E
--IPI--ET-TAV-NF-------------KFIL-N-IH--E-Q-D---------------
-----------------------------------------------QD----------g
YKCQTFNENIINKAI-----------------SQSS------------------------
----------------------------------------------------------IP
KIV----------------------------DLFF-WQE-HYII---fsk----------
------------------------------------------------------------
--
>G7XFS1_ASPKW/79-321
------------------------------------------------------------
-------------------------qpdv----QGPP-VSTK--------QSS---SVIA
MEYAN----aDP----TFATKT-----------------------NAL--A--IT-----
H---P---LTRTMK----------GD-GNCGWR----------A---VAFG-YF--EN--
LL-NL----QNPM---------------------QVHH----ELMRI------K-A-M-N
-A---LLD-------------------QTG-Q-E-E--HL--Y-------E--I--F--V
------D---A----T---E--E-V-------F----N-Q---I---S--------T---
-------A------I-Q--------N------------G-I-------R------D----
---E--------TFLVN-AF---N---E---E-Y---N------S-NA------------
-------------II-TH--FR------------------LLT-SA-WM---K-L-----
-H--P--S---R-------Y---E--A-FLSM--------------------------PL
EQ--Y-CAT---R---I---D--V--V--RT-E-I------------------D-----E
--IGL--QA-LVD-GVie---------gsGFAV-E-IM--Y-L-D---------------
-----------------------------------------------RS-----------
-EGEAVTPHLLT--------------------PPRA------------------------
----------------------------------------------------------TG
GTI----------------------------CLLY-RPG-HYDLLYP-------------
------------------------------------------------------------
--
>A0A1D5TNA3_WHEAT/162-437
------------------------------------------------------------
---------------------arpwalef------------Q--------EPL---LDLV
EDYPD-----ND----TVQEMI-----------------------KIL--C--QR-----
Y---V---HFKRTR----------GD-GSCFYR----------A---FFFS-YL--EN--
LG-QI----QDSQ--------------------aEVTR----LMEHV------A-V-S-R
-E---NFCrlk------------wdkaYFL-N-P-E--EY--F-------S--S--V--A
------S---E----L---N--H-L-------V----N-S---V---A--------N---
-------G------L-S--------S------------D---------------------
-------------ELQK-RS---L---Q---E-M---M------L-LR------------
-------------VI-SF--LR------------------LLA-ET-EI---R-T-----
-R--I--D---D-------Y---N--P-FIPGK------------------------MNV
NQ--Y-CWK---E---V---R--P--L--DV-K-A------------------S-----A
--LAM--RA-LTY-AL-------------GIPL-R-LE--T-L-G---------------
-----------------------------------------------EGl---------t
AGGLQVKRLDFFPRSEsgkgafh-ivrsywsS---Tttpeplei----------------
-------------------------------------------------gsgnlissdGT
PLL----------------------------TLLC-RPD-NCDILYR-------------
------------------------------------------------------------
--
>A0A1S3DH41_DIACI/19-114
------------------------------------------------------------
----edanqvnqddlilqqskniekeisd----SIML-VGDK--------EDI---MVLE
QQYIG-----DE----VYKGKV-----------------------KDL--A--RK-----
Y---S---NLRRTR----------PD-GNCFFR----------S---FGFA-LL--ES--
LY-HN----KSN------------------------------------------------
------------------------------------------------------------
------------------------------------------------------------
------------------------------------------------------------
------------------------------------------------------------
------------------------------------------------------------
------------------------------------------------------------
------------------------------------------------------------
------------------------------------------------------------
------------------------------------------------------------
------------------------------------------------------------
------------------------------------------------------------
-----------------------------------------------yeryd--------
------------------------------------------------------------
--
>A0A1B8GBJ9_9PEZI/77-326
------------------------------------------------------------
-------------------------qpdl----KGPL-VGGE--------KST---HDIR
DEHAK----aDP----GYMAKA-----------------------SQL--C--QT-----
Y---S---HYRPLL----------DD-ANCRWR----------S---MNFP-YL--GT--
FH-NL----GSKD---------------------RIDE----EYGSM------N-L-T-G
-S---IEM-------------------WCD-H-R-K--WI--F-------E--D--I--R
------G---E----V---I--N-L-------L----T-D---L---A--------A---
-------I------H-V--------G------------P-Q-------S------D----
---A-------nSLILR-RF---N---D---E-E---V------S-SA------------
-------------IM-YY--FR------------------LFA-SA-FL---K-A-----
-I--S--V---T-------N---Q--G-FIPD--------------------------GV
GN--F-CKD---M---L---E--P--L--NI-E-V------------------E-----N
--LGV--TI-LID-VLmn---------pmSIAV-E-IV--Y-Q-D---------------
-----------------------------------------------RS-----------
--GTHVNSHLIRAEDDn-------------gIPINP------------------------
----------------------------------------------------------AG
PTV----------------------------HFLY-QPG-HYDILCK-------------
------------------------------------------------------------
--
>A0A0E0K0D3_ORYPU/144-356
------------------------------------------------------------
--------------------gtfimlskr-------------------------------
---ER-----ES----AIIARL-----------------------VPL--H--GH-----
Y---S---ALRPVH----------RD-GESFYR----------S---FIFS-YL--EQ--
IV-DR----VDTH---------------------EEDR----LLAAV------R-E-L-A
-R---RAE-------------------HFQ-W-A-S--EF--S----------R--R--R
------K---A----F---E--M-L-------I----E-K---I---K--------G---
-------W------K-C--------M------------S---------------------
--------------QYP-TL---K---V---R-S--------------------------
-----------------L--ER------------------LAA-SI-WM---C-Sp----
dH--R--A---M-------Y---A--P-GVIGPg---------------------egRSL
ED--W-CST---Q---V---I--P--P--RV-H-A------------------D-----E
--VAV--RA-LAA-AL-------------QVFV-R-VE--T-P-E---------------
------------------------------------------------------------
YGGRQDSYYIAR------------------------------------------------
----------------------------------------------------------DR
PHV----------------------------TLLC-MDS-QYDIAY-p------------
------------------------------------------------------------
--
>A0A287E209_HORVV/304-402
------------------------------------------------------------
-----nhqthpitevrrhhrlasdeanhl-------------------------------
-----------------------------------------------------DA-----
Y---S---EYRSVI----------GD-GECFYR----------S---FIFS-YL--EQ--
VI-DR----QDTH---------------------EEHR----LLRVV------E-R-M-S
-M---QHA-------------------NLR-W-N-S--DF--I-----------------
------------------------------------------------------------
------------------------------------------------------------
------------------------------------------------------------
------------------------------------------------------------
------------------------------------------------------------
------------------------------------------------------------
------------------------------------------------------------
------------------------------------------------------------
------------------------------------------------------------
------------------------------------------------------------
-----------------------------------------------rsskvisrllhic
s-----------------------------------------------------------
--
>S9U8M1_9TRYP/1-198
------------------------------------------------------------
----------------------------m-------------------------------
------------------------------------------------------------
F---R---FVRYAR----------RD-GNCFFR----------C---ASYE-LF--DL--
MR-RE----E--H---------------------FVRE----CEQQL------H-K-W-R
-N---QLK---------------------T-I-F-G--EY--S-------G--D--F--C
------D---V----V---E--E-V-------I----A-D---I---S--------A---
-------K------R-M--------Q------------T-R-------------------
-------------DDVI-RV---C---T---S-E---D------A-SY------------
-------------II-VY--FR------------------YLV-SA-YL---R-E-----
-H--A--D---E-------Y---L--P-FVMGRn----------------------yATV
AS--Y-CEV---E---V---E--P--I--DH-E-S------------------D-----D
--LQA--AA-LAK-MF-------------NVSI-N-IA--L-L-E---------------
-----------------------------------------------RT-----------
-EG---DIHMISLNRA---------------VDDSE------------------------
----------------------------------------------------------RR
LEL----------------------------HLLF-RPG-HYDAL--e------------
------------------------------------------------------------
--
>S9VP44_9TRYP/16-261
------------------------------------------------------------
----------------------------n-EVEQQPL-ISTSd-----vlSDT---CKLV
QDFKD-----NE----AFFRKV-----------------------QTL--V--HHrtsiq
Y---K---AIRYIR----------RD-GNCFYR----------G---ATFQ-LF--SL--
AL-QY----PE-----------------------FAAE----VKRIF------A-S-Y-R
-D---TLL---------------------R-V-F-G--EY--V-------D--D--F--Y
------S---V----T---C--N-I-------V----D-H---I---I--------S---
-------K------K-V--------D------------S-V-------------------
------------GSLLD-EI---T---S---T-D---N------Q-GY------------
-------------LI-VF--MR------------------YMV-SL-YI---R-E-----
-H--K--D---E-------Y---L--P-FIMGMd----------------------yETV
EA--Y-CVA---E---V---E--A--L--DH-V-S------------------D-----N
--LQL--AA-LAA-LF-------------QVQI-Q-IE--T-I-D---------------
-----------------------------------------------PS-----------
--PTDSTCPLLLNE-S---------------VSDNS------------------------
----------------------------------------------------------KK
YTL----------------------------YFLF-TPG-HYDVL--qv-----------
------------------------------------------------------------
--
>A0A094AC42_9PEZI/1-196
------------------------------------------------------------
---------------------------mn-------------------------------
------------------------------------------------------------
-------------------------------------------------LS-YF--ET--
FH-KL----GSND---------------------QIDE----EYGSM------S-L-T-S
-S---IET-------------------WCD-H-R-K--WV--F-------E--D--I--R
------G---E----V---L--S-L-------L----T-D---L---A--------A---
-------T------I-H--------V------------G-S-------Q------S----
---Et------sLLILR-RF---N---D---E-E---I------F-SA------------
-------------II-YY--FR------------------LLA-SE-FL---K-A-----
-N--S--V---T-------E---Q--D-FNPD-------------------------GLG
AS--I-CKD---M---L---E--P--L--NT-E-I------------------E-----N
--QGV--TI-LID-VLmn---------akSIAV-E-IV--Y-L-D---------------
-----------------------------------------------RS-----------
--GTHVNSYLVQAEDDn-------------gIPTNP------------------------
----------------------------------------------------------AG
PIV----------------------------HLLY-RPG-HYDIVYK-------------
------------------------------------------------------------
--
>A0A0E0G788_ORYNI/172-384
------------------------------------------------------------
------------mgeaanhyfrnidnsfq-------------------------------
----------QP----EVGLRL-----------------------KYL--S--HH-----
Y---S---EFRPVH----------RD-EECFYR----------S---FIFS-YL--EQ--
VV-DS----IGTR---------------------EEDR----LLAAV------R-A-L-A
-T---KAE-------------------NLQ-W-A-S--EF--S-------Q--K-----H
------K---A----F---E--R-L-------I----E-K---I---K------------
------------------------------------------------------------
--------------GWK-RM---Q---E---H-P---I----------------------
----------------SI--IR------------------LVA-AT-WM---C-T-----
-R--I--W---N-------Y---E--W-CATNCg---------------------enQNL
ED--W-CSK---H---V---I--A--P--RV-Y-A------------------T-----S
--AAV--KA-CAE-TL-------------RVTV-Q-VE--N-V-H---------------
-----------------------------------------------DG-----------
--TCESTHYIVR------------------------------------------------
----------------------------------------------------------GA
PRV----------------------------TLLR-IES-HYDIIYP-------------
------------------------------------------------------------
--
>A0A287X132_HORVV/151-234
------------------------------------------------------------
--------------lessfwwneyetcdd-------------------------------
----------MR----AYFGRVe---------------------yEML--L--AN-----
Y---C---VYREIC----------PD-GNCFYR----------S---FIFS-YL--EQ--
LE-AS----PN-------------------------------------------------
------------------------------------------------------------
------------------------------------------------------------
------------------------------------------------------------
------------------------------------------------------------
------------------------------------------------------------
------------------------------------------------------------
------------------------------------------------------------
------------------------------------------------------------
------------------------------------------------------------
------------------------------------------------------------
------------------------------------------------------------
-----------------------------------------------eelrlfgvlepmw
ekfqslhwf---------------------------------------------------
--
>A0A0K8LDD6_9EURO/20-262
------------------------------------------------------------
-------------------------eadv----QGPL-VSMK--------QSS---NAIA
LEYAN----aDP----TYVTKT-----------------------NAL--A--VT-----
H---P---FTRIMK----------GD-GNCGWR----------A---VAFG-YF--ES--
LF-NL----RDTL---------------------QVHR----ELLRI------K-S-L-S
-S---LLD-------------------QVG-Q-Q-E--HL--Y-------E--I--F--V
------E---A----T---E--Q-V-------F----T-Q---V---S--------E---
-------A------I-Q--------N------------G-V-------H------D----
---E--------SFLVE-AF---N---I---D-Y---N------S-SA------------
-------------VI-TH--FR------------------LLT-SA-WM---K-L-----
-N--P--H---R-------Y---Q--A-FLSL--------------------------PV
DQ--Y-CAT---R---I---E--T--V--KT-E-I------------------D-----E
--VGL--QA-LVD-GVie---------gsGFAV-E-IL--Y-L-D---------------
-----------------------------------------------RS-----------
-AGDAVTPHLLT--------------------PSRP------------------------
----------------------------------------------------------SS
ATI----------------------------RLLY-RPG-HYDILYR-------------
------------------------------------------------------------
--
>A0A1I7U878_9PELO/38-277
------------------------------------------------------------
----------------------------d-EQKSAPL-VGDK--------CSL---FSLV
ALYDPd---tSS----AFFSKA-----------------------NEL--T--EV-----
Y---S---DIRFIR----------GD-GNCFYR----------A---VLVG-LV--EI--
ML-AD----KE-----------------------KLRK----FITSS------K-E-W-T
-E---KLV-------------------KLG-F-P-D--WT--C-------T--D--F--C
------E---F----F---I--E-F-------L----Q-N---I---Y--------D---
-------G------K-D--------N------------A-D-------------------
-------------AVFK-NL---N---D---D-N---T------A-NY------------
-------------LL-MF--FR------------------LIT-SG-HL---K-E-----
-N--A--A---H-------Y---E--P-FIGEG------------------------LTL
AQ--Y-CET---E---I---E--A--M--WK-E-S------------------D-----H
--LAI--IA-LVK-AT-------------NIRL-R-IE--Y-M-D---------------
-----------------------------------------------RS-----------
EAPNGGWHHNLP--DG---------------NDDAS------------------------
----------------------------------------------------------FV
PDI----------------------------TLLY-RPG-HYDLIYK-------------
------------------------------------------------------------
--
>A0A1V8V9W2_9PEZI/24-267
------------------------------------------------------------
-------------------------qpei----EGPL-VGQR--------QST---SNIT
AEYAR----aDP----VYQIKT-----------------------AAL--P--QK-----
Y---S---HYRTVR----------GD-GRCGWR----------A---IAFG-YL--ER--
LL-YI----GDSG---------------------RILM----EEARL------R-S-L-N
-N---VVA-------------------QSG-M-E-M--FL--I-------E--D--F--A
------D---E----W---F--Q-L-------M----R-T---L---S--------V---
-------A------V-D--------Q------------G-S-------------------
---G-------dEVLAE-AF---A---D---E-N---V------Q-NC------------
-------------LI-TH--LR------------------TLT-TA-WM---L-T-----
-R--S--E---N-------Y---L--G-YMVG-------------------------QTV
KQ--Y-TDE---H---I---T--P--H--GA-E-I------------------D-----H
--LGM--SA-LQD-LLln---------paGFAL-E-VM--Y-L-D---------------
-----------------------------------------------RS-----------
-EGNEANMHRFDPL-------------------NGI------------------------
----------------------------------------------------------TE
ATI----------------------------RLLY-RPG-HYDLLYK-------------
------------------------------------------------------------
--
>A0A0E0K0D7_ORYPU/106-326
------------------------------------------------------------
--------------vyhyfgdihnvlrls-------------------------------
KRER------ES----AIIARL-----------------------VPL--H--GH-----
Y---S---ALRPVH----------RD-GESFYR----------S---FIFS-YL--EQ--
IV-DR----VDTH---------------------EEDR----LLAAV------R-E-L-A
-R---RAE-------------------HFQ-W-A-S--EF--S----------R--R--R
------K---A----F---E--M-L-------I----E-K---I---K--------G---
-------W------K-C--------M------------S---------------------
--------------QYP-TL---K---V---R-S--------------------------
-----------------L--ER------------------LAA-SI-WM---C-Sp----
dH--R--A---M-------Y---A--P-GVIGPg---------------------egRSL
ED--W-CST---Q---V---I--P--P--RV-H-A------------------D-----E
--VAV--RA-LAA-AL-------------QVFV-R-VE--T-P-E---------------
------------------------------------------------------------
YGGRQDSYYIAR------------------------------------------------
----------------------------------------------------------DR
PRV----------------------------TLLC-IDS-QYDIVYP-------------
------------------------------------------------------------
--
>A0A074S3E7_9HOMO/532-787
------------------------------------------------------------
--------------------------psp------PL-VTRV--------TRL---SELK
EDYRNpgserSA----VIRRKI-----------------------NFL--R--FEl---g
Y---T---GLRRAR----------GD-GNCFYR----------S---FAFC-YL--EQ--
II-FA----EDRA--------------------mAVVS----ALEHL------E-I-A-Q
-N---LLE-------------------AAI-P-N-N--KF--S-------K--Q--M--H
------L---F----L---R--D-L-------I----R-N---I---E--------L---
-------G------K-T--------D------------Q-K-------------------
-------------RLLR-TF---Q---D---P-R---D------S-DD------------
-------------LV-AY--VR------------------LLA-SA-YI---R-L-----
-T--P--E---M-------H---A--S-VFHPDdp-------------------avvISP
VD--F-CRY---Y---V---E--E--M--NQ-D-A------------------D-----H
--LQI--SA-LSR-TL-------------NVAV-Y-IY--R-L-D---------------
-----------------------------------------------EK-----------
VDGVAPNDQDIPAHCTrf-----------tpIDAPT------------------------
----------------------------------------------------------VT
EPV----------------------------ALLF-RPG-HYDIL--er-----------
------------------------------------------------------------
--
>L5KQ33_PTEAL/10-262
------------------------------------------------------------
--------------------------eia---VQNPL-VSER--------LEL---SVLY
KEYAE----dDN----IYQQKIkgvpwpalpd--vdghglgglplQDL--H--KK-----
Y---S---YIRKTR----------PD-GNCFYR----------A---FGFS-HL--EA--
LL-DD----SK-----------------------ELQR----FKAVS------A-K-S-K
-E---DLV-------------------SQG-F-T-E--FT--I-------E--D--F--H
------N---T----F---M--D-L-------I----E-Q---V---E--------K---
-------Q------T-S--------V------------A---------------------
-------------DLLA-SF---N---D---Q-S---T------S-DY------------
-------------LV-VY--LR------------------LLT-SG-YL---Q-R-----
-E--S--K---F-------F---E--H-FIEGG------------------------RTV
KE--F-CQQ---E---V---E--P--M--CK-E-S------------------D-----H
--IHI--IA-LAQ-AL-------------SVSI-Q-VE--Y-M-D---------------
-----------------------------------------------RG-----------
-EGGTTNPHIFP----------------------EG------------------------
----------------------------------------------------------SE
PKV----------------------------YLLY-RPG-HYDILYK-------------
------------------------------------------------------------
--
>B8MMU4_TALSN/80-322
------------------------------------------------------------
---------------------------ep--EVQGPL-VSPK--------QSS---QIIS
AEYSN----aDP----AFVTKT-----------------------NAL--A--VT-----
H---P---FTRIMK----------GD-GNCGWR----------A---VAFG-YF--EN--
LF-FL----RDTI---------------------KVQS----ELGRI------K-S-M-N
-S---LLD-------------------QVG-H-Q-E--YL--Y-------E--T--F--V
------D---A----T---E--E-T-------F----G-Q---V---I--------D---
-------A------I-Q--------K------------G-V-------P------D----
---E--------SFLVE-IF---N---D---Y-S---Q------S-MS------------
-------------II-TH--FR------------------LLT-GA-WM---K-L-----
-N--Q--V---R-------Y---Q--A-FLST--------------------------PV
DQ--Y-CAT---R---I---E--P--A--KT-E-I------------------D-----E
--VGL--QA-LVD-SVie---------gsDIAV-E-IL--Y-L-D---------------
-----------------------------------------------RS-----------
-QGDAVTPHLLT--------------------PNRQ------------------------
----------------------------------------------------------SL
ATI----------------------------RLLY-RPG-HYDILYS-------------
------------------------------------------------------------
--
>G3NZE6_GASAC/5-225
------------------------------------------------------------
---------------------vrtdtyda-----------------------------LL
WEIDR----iAP----VLRGKT-----------------------KDL--S--GQ-----
F---S---TVRQVR----------GD-GNCFYR----------A---LCFA-HL--ES--
VL-HN----AR-----------------------ALQR----FKETV------V-R-T-Y
-E---DFS-------------------SAG-F-D-E--TS--F-------K--H--H--L
------N---T----V---V--D-V-------V----E-R---C---Q--------A---
-------D------E-Q--------E------------D---------------------
-------------TLLR-LF---N---E---Q-M---T------S-DS------------
-------------VV-QY--LR------------------LLT-SA-HL---Q-N-----
-Q--A--E---F-------F---C--N-FVEA-------------------------PNL
LV--Y-CQQ---E---V---E--T--M--AM-E-C------------------D-----H
--VDI--LA-LSQ-AL-------------DICI-H-IV--S-M-E---------------
-----------------------------------------------GD-----------
--EQQVAHHVIP----------------------EG------------------------
----------------------------------------------------------AE
PSL----------------------------HLLY-QTS-HYNILYP-------------
------------------------------------------------------------
--
>A0A0E0CLA1_9ORYZ/74-155
------------------------------------------------------------
------------yfkdiydalriaqvgvr-------------------------------
---------------------L-----------------------MFL--D--RD-----
Y---S---EFRPVV----------PD-EECFYR----------S---FLFS-YL--EQ--
VV-DR----IDTL---------------------WENR----LLAAI------R-E-L-D
-R---RA-----------------------------------------------------
------------------------------------------------------------
------------------------------------------------------------
------------------------------------------------------------
------------------------------------------------------------
------------------------------------------------------------
------------------------------------------------------------
------------------------------------------------------------
------------------------------------------------------------
------------------------------------------------------------
------------------------------------------------------------
-----------------------------------------------erdahrcyt----
------------------------------------------------------------
--
>A0A0E0CLA0_9ORYZ/102-346
------------------------------------------------------------
------------------eavyhyfgdih----------------------NV---LRLA
KRERE-----SA----TI-MRL-----------------------VPL--H--GH-----
Y---S---ALRPVY----------RD-GESFYR----------S---FIFS-YL--EQ--
IV-DR----VDTG---------------------EEDR----LLAAV------R-E-L-A
-R---RAE-------------------HFQ-W-A-S--EF--S-------R-----R--S
------E---A----F---E--K-L-------I----E-K---I---Kg-----wkS---
-------M------L-Q--------Y------------P-Tlr--vrfL------K----
---R-------gEFLLE-FF---S---N---Y-D---T------T-DD------------
-------------IF-AF--LR------------------LAA-AI-WM---C-Sp----
dH--I--V---M-------Y---A--Q-GVIGPg---------------------edRSL
ED--W-CST---Q---V---I--L--P--RV-Y-A------------------D-----E
--VAV--RA-LAA-AL-------------QVFI-R-VE--T-P-D---------------
------------------------------------------------------------
CGGRLDSYYIAR------------------------------------------------
----------------------------------------------------------DR
PRV----------------------------TLLR-VDS-QYDIVYP-------------
------------------------------------------------------------
--
>A0A0E0G7I0_ORYNI/127-223
------------------------------------------------------------
-------------eeavyhyfgdihnvlr-----------------------------LS
KRER------ES----VIIMRL-----------------------VPL--H--SH-----
Y---S---ALRPVY----------RD-GESFYR----------S---FIFS-YL--EQ--
IV-DR----VDMG---------------------EEDR----LLAAV------R-E-L-A
-R---RAE-------------------HFQ-W-A-S--E---------------------
------------------------------------------------------------
------------------------------------------------------------
------------------------------------------------------------
------------------------------------------------------------
------------------------------------------------------------
------------------------------------------------------------
------------------------------------------------------------
------------------------------------------------------------
------------------------------------------------------------
------------------------------------------------------------
-----------------------------------------------fprr---------
------------------------------------------------------------
--
>A0A0U5G7X8_9EURO/75-317
------------------------------------------------------------
------------------------epelp-----GPL-VSHK--------QST---EAIA
VEYAN----aDP----AFATKT-----------------------NAL--A--VT-----
H---P---HSRIMK----------GD-GNCGWR----------A---VAFG-YF--EN--
LF-NF----RNPM---------------------QAQQ----ELVRI------K-S-L-N
-T---ILD-------------------QVG-Q-E-E--HL--Y-------E--I--F--V
------D---A----T---E--E-V-------F----G-Q---I---I--------G---
-------A------I-E--------R------------G-E-------R------D----
---D--------SFLVA-LF---N---D---E-Y---N------S-NA------------
-------------II-TH--FR------------------LLT-SA-WM---K-L-----
-N--P--H---R-------Y---Q--A-FLSM--------------------------PL
DQ--Y-CAT---R---I---E--T--V--KT-E-I------------------D-----E
--VGL--QG-LVD-GVie---------asGLTV-E-IL--Y-L-D---------------
-----------------------------------------------RS-----------
-EGDAVTSHVLS--------------------PPRP------------------------
----------------------------------------------------------GH
GAI----------------------------RLLY-RPG-HYDLLYQ-------------
------------------------------------------------------------
--
>A0A287E1U0_HORVV/154-301
----------------------------------------------ifsyrkekllkffs
kydttldserntlevifllffiihvsdtf-------------------------------
------------------------------------------------------------
------------------------------------------------------------
------------------------------------------------------------
------------------------------------------------------------
------------------------------------------------------------
------------------------------------------------------------
--------------------------------------------S-WL------------
-------------VF-IF--LR------------------LVV-AI-QI---C-S-----
-H--R--E---V-------Y---E--P-LIPGLr---------------------gnYNL
ED--W-CLQ---R---V---T--P--A--RQ-L-T------------------D-----H
--VMM--EA-LAR-AL-------------EVPL-R-VE--R-V-R---------------
-----------------------------------------------GG-----------
YDP---DIYTGPGV----------------------------------------------
----------------------------------------------------------PR
PRV----------------------------TLLY-SAN-HYEIIYP-------------
------------------------------------------------------------
--
>A0A0E0G7H3_ORYNI/282-400
------------------------------------------------------------
--------------ilihgsdicilhsvl-------------------------------
------------------------------------------------------------
------------------------------------------------------------
------------------------------------------------------------
------------------------------------------------------------
------------------------------------------------------------
------------------------------------------------------------
-----------------------------------------------S------------
-------------VF-AF--LR------------------LAA-AI-WM---C-Sp----
dH--I--T---M-------Y---A--P-GVIGPg---------------------egRSL
ED--W-CST---Q---V---I--P--P--RV-Y-A------------------D-----E
--VAV--RA-LAA-AL-------------QVFI-R-VE--A-P-E---------------
------------------------------------------------------------
YGGRQDSYYIAR------------------------------------------------
----------------------------------------------------------DR
PRV----------------------------TLLR-VDS-QYDIVYP-------------
------------------------------------------------------------
--
>A0A1X2IXJ2_9FUNG/25-261
------------------------------------------------------------
----------------------------q-EAQKIPL-VCQD--------EPL---SKLE
EEFKD-----ND----SFLRKI-----------------------KNL--S--RN-----
H---R---KIRKCR----------GD-GNCFFR----------A---FAFS-WF--ES--
AL-HD----KA-----------------------KYET----ALAHL------K-N-T-P
-K---LLE-------------------KSG-F-Q-T--LA--F-------E--D--F--Y
------D---V----T---L--E-Q-------F----E-K---I---P--------S---
-------Y------A-S--------D------------P---------------------
------------DLFLA-NF---Q---S---E-E---I------S-NA------------
-------------IV-MH--LR------------------FVT-SA-YL---R-V-----
-H--A--D---D-------Y---E--P-FLVAE-----------------------mISI
DE--F-CAM---H---V---E--A--F--GR-E-S------------------D-----H
--LQI--IA-LTK-AL-------------DTPV-Q-VI--Y-L-D---------------
-----------------------------------------------GS-----------
-DDAEAAVHEFWPN-----------------EEDKG------------------------
----------------------------------------------------------QR
EPL----------------------------QLIY-RPG-HYDILY--------------
------------------------------------------------------------
--
>S9TXU4_9TRYP/57-296
------------------------------------------------------------
---------------------------eq--VLKAPL-LSEAe-----alTDS---SRLV
AEFAE-----DA----VFSQKV-----------------------SSL--I--GKg---m
F---R---FVRYAR----------RD-GNCFFR----------C---ASYE-LF--DL--
MR-RE----E--H---------------------FVRE----CEQQL------H-K-W-R
-N---QLK---------------------T-I-F-G--EY--S-------G--D--F--C
------D---V----V---E--E-V-------I----A-D---I---S--------A---
-------K------R-M--------Q------------T-R-------------------
-------------DDVI-RV---C---T---S-E---D------A-SY------------
-------------II-VY--FR------------------YLV-SA-YL---R-E-----
-H--A--D---E-------Y---L--P-FVMGRn----------------------yATV
AS--Y-CEV---E---V---E--P--I--DH-E-S------------------D-----D
--LQA--AA-LAK-MF-------------NVSI-N-IA--L-L-E---------------
-----------------------------------------------RT-----------
-EG---DIHMISLNRA---------------VDDSE------------------------
----------------------------------------------------------RR
LEL----------------------------HLLF-RPG-HYDAL--e------------
------------------------------------------------------------
--
>A0A1V4K9R8_PATFA/1-61
------------------------------------------------------------
------------------------------------------------------------
------------------------------------------------------------
------------------------------------------------------------
------------------------------------------------------------
------------------------------------------------------------
------------------------------------------------------------
------------------------------------------------------------
------------------------------------------------------------
------------------------------------------------------------
------------------------------------------------------------
--------------------------M--CK-E-S------------------D-----H
--IHI--IA-LAR-AL-------------RVSI-L-VE--Y-M-D---------------
-----------------------------------------------RG-----------
-EGGTTHPHVFP----------------------EG------------------------
----------------------------------------------------------SQ
PRV----------------------------CLLY-RPG-HYDILYK-------------
------------------------------------------------------------
--
>A0A177E361_ALTAL/21-272
------------------------------------------------------------
----------------------------e-PEATGPL-VGER--------QSS---AAIT
TEYAA----aDP----VFQVKT-----------------------AAL--P--AK-----
Y---A---YFRTCR----------GD-GHCGWR----------A---IAFT-YF--EA--
LL-RA----GNVN---------------------KLDH----EKGRL------D-S-L-G
-N---MLA-------------------NIG-Y-S-R--DI--W-------I--D--F--A
------E---E----A---F--E-L-------L----D-K---L---A--------N---
-------S------L-R--------N------------M-D-------G------Q----
---A-------eTILLR-TF---N---D---M-N---E------S-MA------------
-------------II-TY--VK------------------LLA-SA-WV---Q-T-----
-H--A--E---D-------F---M--H-FVDN-------------------------GDV
KA--Y-CSN---Y---I---E--P--T--QC-E-A------------------D-----N
--VGI--AA-LAE-ALik---------paGLGL-E-VW--Y-L-D---------------
-----------------------------------------------RS-----------
-PGEEINRSFYA-EPT---------------DAHHRp-----------------------
--------------------------------------------------------iaGA
PML----------------------------RLLY-RPG-HYDILYK-------------
------------------------------------------------------------
--
>U7PWG8_SPOS1/519-718
------------------------------------------------------------
----------------------------h-------------------------------
------------------------------------------------------------
-------------------------------YA----------T---IGFC-YF--EA--
LI-YN----GNTQ---------------------LISD----EKKRL------L-E-L-N
-D---YIR------------------dVGG-Y-D-P--YV--Y-------E--D--M--V
------E---E----T---D--I-L-------F----D-G---I---L--------K---
-------A------L-P--------D------------T-E-------Q------A----
---I--------RILTD-AF---N---D---D-G---A------G-NA------------
-------------II-YH--LR------------------LLT-AS-YL---K-G-----
-N--V--G---V-------Y---E--G-FIAHD------------------------GGV
IG--Y-CQE---W---I---E--R--P--NC-E-I------------------D-----H
--LRV--EV-LAS-ILlk---------pgDIVL-E-IA--Y-L-D---------------
-----------------------------------------------RS-----------
-NGSTVSVYKFPDTNI--------------gRAEDT------------------------
----------------------------------------------------------IA
MRM----------------------------SLLF-RPD-HYDILYR-------------
------------------------------------------------------------
--
>A0A287H3G5_HORVV/110-220
------------------------------------------------------------
------------------------daypk-------I-LGRQ--------EQL---SELV
RESPD-----NS----IIQEKM-----------------------KVC--V--PS-----
N---V---RFRRTL----------RD-GSCFYR----------A---FMFS-YM--EI--
LR-HL----QDKQ--------------------dEVTR----LMECL------D-I-S-K
-D---RFS-------------------R--------------------------------
------------------------------------------------------------
------------------------------------------------------------
------------------------------------------------------------
------------------------------------------------------------
------------------------------------------------------------
------------------------------------------------------------
------------------------------------------------------------
------------------------------------------------------------
------------------------------------------------------------
------------------------------------------------------------
-----------------------------------------------lrwhkadfsidpe
kyfsrvvsvs--------------------------------------------------
--
>M0W096_HORVV/1-51
------------------------------------------------------------
----------------------------m-------------------------------
------------------------------------------------------------
------------------------------------------------------------
------------------------------------------------------------
------------------------------------------------------------
------------------------------------------------------------
------------------------------------------------------------
------------------------------------------------------------
------------------------------------------------------------
------------------------------------------------------------
------------------------------------------------------------
----M--VA-LAR-AL-------------EVPL-R-VE--S-F-Q---------------
-----------------------------------------------RG-----------
YAPDIYTCPGVP------------------------------------------------
-----------------------------------------------------------R
PGV----------------------------TLLY-SGD-HYDILYP-------------
------------------------------------------------------------
--
>A0A2I3TSY9_PANTR/41-272
------------------------------------------------------------
---------------------------ei--AVQNPL-VSER--------LEL---SVLY
KEYAE----dDN----IYQQKI-----------------------KDL--H--KK-----
Y---S---YIRKTR----------PD-GNCFYR----------A---FGFS-HL--EA--
LL-DD----SK-----------------------ELQR----FKAVS------A-K-S-K
-E---DLV-------------------SQG-F-T-E--FT--I-------E--D--F--H
------N---T----F---M--D-L-------I----E-Q---V---E--------K---
-------Q------T-S--------V------------A---------------------
-------------DLLA-SF---N---D---Q-S---T------S-DY------------
-------------LV-VY--LR------------------LLT-SG-YL---Q-R-----
-E--S--K---F-------F---E--H-FIEGG------------------------RTV
KE--F-CQQ---E---V---E--P--M--CK-E-S------------------D-----H
--IHI--IA-LAQ-AL-------------SVSI-Q-VE--Y-M-D---------------
-----------------------------------------------RG-----------
-EGGTTNPHIFP----------------------EG------------------------
----------------------------------------------------------SE
PKV----------------------------YLLY-RPG-HYDILYK-------------
------------------------------------------------------------
--
>Q7XPN5_ORYSJ/227-547
------------------------------------------------------------
--------------------nkydscktr-----------DK--------KPI---VDLA
DEFE------NN----TIKKKI-----------------------TLL--S--EK-----
Y---D---FFRPVD----------RD-GSCFYR----------A---FIFS-YM--ER--
IV-AM----QDDLer-----------------iiEVSR----IGERI------G-K-Y-K
-Q---AYAr----------------fgSFG-I-P-Q--EE--F-------L--K--A--L
------S---A----F---E--Q-L-------I----N-L---I---E--------K---
-------G------V-A--------V----------------------------------
-------------EQLY-QI---D---E---T-D---I------T-KN------------
-------------SL-RF--LR------------------FLT-EI-EI---C-T-----
-H--E--D---H-------Y---K--G-FLLTAd----------------------ySSV
FE--F-CQV---E---V---R--P--E--NA-E-A------------------S-----N
--EQM--KA-LVE-AL-------------GIPV-L-VE--N-L-Dttsetdtpilnqhfi
--------------------------------yprpeseegtmlgplNSh--------ei
VSPESSGYHAARGELQnq-----------psT---Sgsstnsstealglq----------
--------------------------------------------sigtsstpnerdgkGD
RTIndlspa----------------errrlaILLY-RPG-HYDILCP-------------
------------------------------------------------------------
--
>A0A199USW9_ANACO/243-458
------------------------------------------------------------
--------------------------kik-------------------------------
------------------------------------------------------------
--------------------------------------------------------EQ--
IA-ES----QDER---------------------EVFR----IFERL------E-E-L-K
-K---GYL-------------------TFG-E-D-E--DR--F-------D--D--C--F
------S---D----F---R--N-E-------V----I-N---I---L--------E---
-------E------R-R--------A------------G-L-------S-----------
---L--------TKLLQ-EN---L---D---E-Y---K------S-DK------------
-------------VL-SF--LR------------------LVT-SV-DM---R-M-----
-R--E--E---H-------F---S--P-FIVDDt---------------------nqKSI
KE--F-CEN---E---V---L--P--L--GV-Y-A------------------D-----H
--MQV--VA-LSN-AF-------------CIPI-R-VV--Y-L-D---------------
-----------------------------------------------SSt--------rp
GGGFRLTHHDFIPVKYedk--------fsdlS---Slidgssssg---------------
------------------------------------------------sasssssslpRT
PVV----------------------------VLLF-RPG-HYDILYP-------------
------------------------------------------------------------
--
>A0A287E1S5_HORVV/220-467
------------------------------------------------------------
------------tevrrhhrlasdeanhl-------------------------------
-----------------------------------------------------DA-----
Y---S---EYRSVI----------GD-GECFYR----------S---FIFS-YL--EQ--
VI-DR----QDTH---------------------EEHR----LLRVV------E-R-M-S
-M---QHA-------------------NLR-W-N-S--DF--I-------R--S-----S
------K---A----F---K--N-L-------I----K-K---I---M--------R---
-------R------K-H--------G------------R-D-------S------T----
---Ssy----rkEKLLK-FF---S---K---Y-D---T------T-LDserntlevifll
ffiihvsdtfswlVF-IF--LR------------------LVV-AI-QI---C-S-----
-H--R--E---V-------Y---E--P-LIPGLr---------------------gnYNL
ED--W-CLQ---R---V---T--P--A--RQ-L-T------------------D-----H
--VMM--EA-LAR-AL-------------EVPL-R-VE--R-V-R---------------
-----------------------------------------------GG-----------
YDP---DIYTGPGV----------------------------------------------
----------------------------------------------------------PR
PRV----------------------------TLLY-SAN-HYEIIYP-------------
------------------------------------------------------------
--
>A0A2H3IX80_9EURO/121-362
------------------------------------------------------------
---------------------------li---SQGPL-VSPK--------QSS---QIIS
AEYSN----aDP----TFVTKT-----------------------NAL--A--LT-----
H---P---FTRTMK----------GD-GNCGWR----------A---VAFG-YF--EN--
LF-FL----RDTI---------------------KVQS----ELSRI------K-S-M-N
-A---LLD-------------------QVG-H-Q-E--YL--Y-------E--T--F--V
------D---A----T---E--E-T-------F----G-Q---V---I--------D---
-------A------I-Q--------K------------G-V-------P------D----
---E--------GFLVE-IF---N---D---F-S---Q------S-MS------------
-------------II-TH--FR------------------LLT-GA-WM---K-L-----
-N--Q--M---R-------Y---Q--A-FLST--------------------------PV
DQ--Y-CAT---R---I---E--P--A--KT-E-I------------------D-----E
--VGL--QA-LVD-SVie---------gsDIAV-E-IL--Y-L-D---------------
-----------------------------------------------RS-----------
-QGDAVTPHLLT--------------------PNRQ------------------------
----------------------------------------------------------SL
ATI----------------------------KLLY-RPG-HYDILYS-------------
------------------------------------------------------------
--
>A0A086T8A5_ACRC1/23-257
------------------------------------------------------------
--------------nlpsylvgdkrpsdd-----------------------------IT
QEYAK------------------------------------------------AD-----
H---T---YVEKTI----------GD-GNCGWR----------A---IGFS-YF--EK--
LI-DT----GDRA---------------------KVEN----EATRL------L-D-M-N
-P---MLG-------------------EVG-G-Y-D---Y--Y-------E--D--W--A
------E---D----F---V--E-L-------L----H-E---I---A--------N---
-------N------I-N--------N------------P-A-------V------A----
---H--------DMLVQ-KW---N---D---I-T---V------T-SG------------
-------------MI-YY--MR------------------LLA-AT-YL---K-S-----
-N--A--E---T-------Y---D--P-FIADS------------------------GGV
VG--Y-CSQ---S---I---E--I--I--NR-E-I------------------E-----H
--LGI--VA-LVN-VLlk---------paNFVL-E-IA--Y-L-D---------------
-----------------------------------------------RS-----------
-PGSQVNTYRFPEEAN--------------nQDTAA------------------------
----------------------------------------------------------LG
PII----------------------------YLLY-RPD-HYDILYR-------------
------------------------------------------------------------
--
>A0A2B4SNS5_STYPI/25-257
------------------------------------------------------------
--------------------------eia---EIQPL-ISEK--------LDI---TCLQ
KEYAM----dDF----VYQTKI-----------------------KDL--S--LN-----
Y---S---QVRKTR----------GD-GNCFYR----------A---FGFA-YF--EE--
LI-GN----QV-----------------------EYDR----FKTLA------S-Q-S-K
-D---ELV-------------------SMG-F-P-S--FT--I-------E--D--F--H
------Q---I----F---M--E-T-------I----E-T---V---G--------K---
-------S------Q-S--------V------------E---------------------
-------------GLLQ-TF---Q---D---E-G---L------S-NY------------
-------------IV-VY--LR------------------LLT-SA-QL---Q-K-----
-K--S--E---F-------F---E--N-FIEGG------------------------RTI
QE--F-RSQ---E---V---E--P--M--AK-E-S------------------D-----Q
--IHI--IA-LTD-AL-------------GVCV-R-VV--Y-M-D---------------
-----------------------------------------------RG-----------
-GNSSVNHHDFP---------------------EDG------------------------
----------------------------------------------------------SQ
PLV----------------------------NLLY-RPG-HYDILYQ-------------
------------------------------------------------------------
--
>A0A074XNV5_AURPU/21-262
------------------------------------------------------------
--------------------------qpe---VTGPF-VSEK--------QLT---SALI
EEYAA----aDP----VYRTKT-----------------------SAL--P--HK-----
Y---S---HYRTTR----------GD-GRCGWR----------A---VAFG-YF--EN--
LF-RF----GDRT---------------------KFLE----EETRL------K-S-L-G
-N---VIN-------------------MAG-Y-S-Q--FI--W-------E--D--F--A
------D---E----I---H--G-L-------L----R-K---C---M--------S---
-------A------D-A--------S------------K-S-------E------A----
---F----------LLE-HF---N---N---E-E---T------Q-NG------------
-------------II-TY--LK------------------TLT-SA-WM---K-T-----
-R--P--N---D-------Y---A--P-FVLP-------------------------HTV
PS--Y-CDA---N---I---D--P--H--QI-E-I------------------D-----H
--PGM--QA-LTD-VLlk---------paGVSL-E-VI--Y-L-D---------------
-----------------------------------------------RS-----------
-AGTEVNAHQFAPG--------------------LS------------------------
----------------------------------------------------------SS
QII----------------------------RLLY-RPG-HYDILYQ-------------
------------------------------------------------------------
--
>H3BXL5_TETNG/1-224
------------------------------------------------------------
------------------------qmeaf------VL-VSCK--------KDI---STLF
PEEA-------P----SSKEK------------------------QEI--S--SQ-----
F---S---HVRTIC----------GD-GNCLYR----------A---VFFA-YL--ES--
MI-HN----DM-----------------------ALAG----FKTKT------V-N-M-G
-S---EFF-------------------IAG-L-E-E--DY--F-------I--H--H--L
------D---T----V---V--E-L-------V----D-S---C---Q--------S---
-------L------R-E-------------------------------------------
------------EALLR-LF---N---Q---P-E---F------S-DS------------
-------------VV-QY--LR------------------LLA-SV-HL---Q-N-----
-N--A--D---F-------F---C--N-FVEA-------------------------PNL
QL--Y-CQH---E---V---E--R--M--AR-E-G------------------G-----H
--VEI--IA-LTQ-AL-------------DMSI-H-IV--N-M-N---------------
------------------------------------------------------------
VQQEHLVHHVIP----------------------EG------------------------
----------------------------------------------------------GE
PSL----------------------------HLLY-QSA-HYNILYP-------------
------------------------------------------------------------
--
>A0A287E1V2_HORVV/51-155
------------------------------------------------------------
-sehvnhqthpitevrrhhrlasdeanhl-------------------------------
-----------------------------------------------------DA-----
Y---S---EYRSVI----------GD-GECFYR----------S---FIFS-YL--EQ--
VI-DR----QDTH---------------------EEHR----LLRVV------E-R-M-S
-M---QHA-------------------NLR-W-N-S--DF--I-----------------
------------------------------------------------------------
------------------------------------------------------------
------------------------------------------------------------
------------------------------------------------------------
------------------------------------------------------------
------------------------------------------------------------
------------------------------------------------------------
------------------------------------------------------------
------------------------------------------------------------
------------------------------------------------------------
-----------------------------------------------rsskvisrllhic
sfs---------------------------------------------------------
--
>A0A287TB20_HORVV/113-218
------------------------------------------------------------
-----qhktqpisevrnrymvssngmnsl-------------------------------
-----------------------------------------------------DG-----
Y---S---EFRPVI----------GD-GECFYR----------S---FIFS-YL--EQ--
VI-DR----PDTD---------------------EEHR----LLGVV------E-T-A-S
-A---RHA-------------------DLG-W-D-S--EF--------------------
------------------------------------------------------------
------------------------------------------------------------
------------------------------------------------------------
------------------------------------------------------------
[truncated: 1,677,803 more chars]
