# Supplementary material for: Met1-specific motifs conserved in OTUB subfamily of green plants enable rice OTUB1 to hydrolyse Met1 ubiquitin chains
Source: Nat Commun. 2022 Aug 9;13:4672. doi: 10.1038/s41467-022-32364-3 (PMC9363410; doi:10.1038/s41467-022-32364-3)
Supplement: Supplementary file 6 — Supplementary Data 3 [file 41467_2022_32364_MOESM6_ESM.xlsx]

## Sheet: Sheet1
Primer name (purpose of the constructs indicated)	Sequence (5'-3')
For protein expression
F-OsOTUB1-Δ73	CAGTCCATATGGGCCATCATCATCATCATCACCACCACGGATCTCTGGAAGTTCTGTTCCAGGGGCCCGAAACTGCCGTACGTTGGCG
R-OsOTUB1-Δ73	CAGTCCTCGAGTTATTTCGGGTACAGAATATCG
F-G117P	GCGTCGTACCCGCCCCGACGGTAATTGC
R-G117P	GGGCGGGTACGACGCAGTGCGTCG
F-EDD	ACCCTGGCAGCAGAATTTCAAGAAGATGATCCGATTCTGCAGGAAAAAATC
R-EDD	ATCATCTTCTTGAAATTCTGCTGCCAGGGTACTCAGC
F-S93E	GGCAGCAGAATTTCAAGAAGGTAGCCCGATTCTGC
R-S93E	TTCTTGAAATTCTGCTGCCAGGGTACTC
F-G94A	ACCCTGGCAGCAGAATTTCAAAGCGCGAGCCCGATTCTGCAGGAAAAAATC
R-G94A	CGCGCTTTGAAATTCTGCTGCCAGGGTAC
F-S95D	GCAGCAGAATTTCAAAGCGGTGACCCGATTCTGCAGGAAAAAATC
R-S95D	GTCACCGCTTTGAAATTCTGCTGCCAGG
F-hOTUB1	CAGTCCCATGGGGCATCATCATCATCATCACCACCACGGAGGAGGGATGGCGGCGGAGGAACCTCAGC
R-hOTUB1	CAGTCCTCGAGCTATTTGTAGAGGATATCGTAGTGTC
F-hOTUB1-Δ39	CAGTCCCATGGGGCATCATCATCATCATCACCACCACGGAGGAGGGGAGATTGCTGTGCAGAACCCTC
F-P87G	ATCCGCAAGACCAGGGGGGACGGCAACTGTTTC
R-P87G	CCCCCTGGTCTTGCGGATGTACGAGTAC
F-SGS	CTATACAAGGAGTATGCTAGCGGCAGCAACATCTATCAACAGAAG
R-SGS	GCTGCCGCTAGCATACTCCTTGTATAGGACCGAGAGC
F-UCH14	ATATATGGATCCATGGATCTCCTCCGCTCGCA
R-UCH14	ATATATGAGCTCTTATATCCTTTGAAAGAAATACAGGTATCCC
F-UCHL	ATATATGAGCTCATGGGCAAGCGCTGGCTC
R-UCHL	ATATAT GCGGCCGC TCACTGCTTTGAAAGAGCCATGAC
F-hUBCH5B	CAGTCCCATGGGGCATCATCATCATCATCACCACCACGGAGGAGGGATGGCTCTGAAGAGAATCCACAAGG
R-hUBCH5B	CAGTCCTCGAGTTACATCGCATACTTCTGAGTCCATTC
F-OsUBCH5B	CAGATCGAATTCATGGCGTCAAAGAGGATACAGAAGG
R-OsUBCH5B	CAGATCAAGCTTCTACATGGCGTACCTCTGAGTC
Plasmids	Description	Provider
pET22b_OsOTUB1	pET22b derivative carrying the Rice OTUB1 gene in frame with a 5’ segment encoding an N-terminal 6x-histidine tag followed by a HRV 3C protease cleavage site; Amr	Genscript
pET22b_OsOTUB1-cat	pET22b derivative carrying the Rice OTUB1 gene (residues 74-324) in frame with a 5’ segment encoding an N-terminal 6x-histidine tag followed by a HRV 3C protease cleavage site; Amr	This work
pET22b_OsOTUB2-cat_G117P	pET22b derivative carrying the Rice OTUB1 gene (residues 74-324) with G117P mutation in frame with a 5’ segment encoding an N-terminal 6x-histidine tag followed by a HRV 3C protease cleavage site; Amr	This work
pET22b_OsOTUB2-cat_EDD	pET22b derivative carrying the Rice OTUB1 gene (residues 74-324) with GSG93-95EDD mutation in frame with a 5’ segment encoding an N-terminal 6x-histidine tag followed by a HRV 3C protease cleavage site; Amr	This work
pET22b_OsOTUB2-cat_G117P_EDD	pET22b derivative carrying the Rice OTUB1 gene (residues 74-324) with G117P and GSG93-95EDD mutations in frame with a 5’ segment encoding an N-terminal 6x-histidine tag followed by a HRV 3C protease cleavage site; Amr	This work
pET22b_OsOTUB1-cat_S93E	pET22b derivative carrying the Rice OTUB1 gene (residues 74-324) with S93E mutation in frame with a 5’ segment encoding an N-terminal 6x-histidine tag followed by a HRV 3C protease cleavage site; Amr	This work
pET22b_OsOTUB1-cat_G94A	pET22b derivative carrying the Rice OTUB1 gene (residues 74-324) with G94A mutation in frame with a 5’ segment encoding an N-terminal 6x-histidine tag followed by a HRV 3C protease cleavage site; Amr	This work
pET22b_OsOTUB1-cat_S95D	pET22b derivative carrying the Rice OTUB1 gene (residues 74-324) with S95D mutation in frame with a 5’ segment encoding an N-terminal 6x-histidine tag followed by a HRV 3C protease cleavage site; Amr	This work
pET28a	Bacterial expression vector with T7 lac promoter, adds a fused N-terminal 6x-His tag and an internal T7 epitope tag; Amr	Novagen (Merck)
pET28a_hOTUB1	pET28a derivative carrying the human OTUB1 gene in frame with a 5’ segment encoding an N-terminal 6x-histidine tag; Kmr	This work
pET28a_hOTUB1-cat	pET28a derivative carrying the human OTUB1 gene (residues 40-271) in frame with a 5’ segment encoding an N-terminal 6x-histidine tag; Kmr	This work
pET28a_hOTUB1-cat_P87G	pET28a derivative carrying the human OTUB1 gene (residues 40-271) with P87G mutation in frame with a 5’ segment encoding an N-terminal 6x-histidine tag; Kmr	This work
pET28a_hOTUB1-cat_SGS	pET28a derivative carrying the human OTUB1 gene (residues 40-271) with EDD63-65SGS mutation in frame with a 5’ segment encoding an N-terminal 6x-histidine tag; Kmr	This work
pET28a_hOTUB1-cat_P87G_SGS	pET28a derivative carrying the human OTUB1 gene (residues 40-271) with P87G and EDD63-65SGS mutations in frame with a 5’ segment encoding an N-terminal 6x-histidine tag; Kmr	This work
pET28a_OsUCH14	pET28a derivative carrying the rice UCH14 gene in frame with a 5’ segment encoding an N-terminal 6x-histidine tag; Kmr	This work
pET28a_OsUCH-L	pET28a derivative carrying the rice UCH-L gene in frame with a 5’ segment encoding an N-terminal 6x-histidine tag; Kmr	This work
pET28a_OsUBCH5B	pET28a derivative carrying the rice UCH5B gene in frame with a 5’ segment encoding an N-terminal 6x-histidine tag; Kmr	This work
pET28a_hUBCH5B	pET28a derivative carrying the human UCH5B gene in frame with a 5’ segment encoding an N-terminal 6x-histidine tag; Kmr	This work
pET22b_ubiquitin	pET22b derivative carrying the ubiquitin gene with no tag; Amr	Genscript
pET22b_Met1-diUb	pET22b derivative carrying the Met1-diUb gene with no tag; Amr	Genscript
pET22b_Met1-diUb Q2Aprox	pET22b derivative carrying the Met1-diUb gene bearing Q2A mutation on the proximal Ub with no tag; Amr	Genscript
pET22b_Met1-diUb Q2Nprox	pET22b derivative carrying the Met1-diUb gene bearing Q2N mutation on the proximal Ub with no tag; Amr	Genscript
pET22b_Met1-diUb Q2Eprox	pET22b derivative carrying the Met1-diUb gene bearing Q2E mutation on the proximal Ub with no tag; Amr	Genscript
pET22b_Met1-diUb Q2Hprox	pET22b derivative carrying the Met1-diUb gene bearing Q2H mutation on the proximal Ub with no tag; Amr	Genscript
pET22b_Met1-tetraUb	pET22b derivative carrying the Met1-tetraUb gene with no tag; Amr	Genscript
pET28a_OTULIN-cat	pET28a derivative carrying the human OTULIN gene (residues 80-352) in frame with a 5’ segment encoding an N-terminal 6x-histidine followed by a HRV 3C protease cleavage site tag; Kmr	Genscript
pET28a_AMAMU	pET28a derivative carrying OTUB1 from AMAMU (Amanita muscaria Koide BX008) in frame with a 5’ segment encoding an N-terminal 6x-histidine tag; Kmr	Genscript
pET28a_ZOSMR	pET28a derivative carrying OTUB1 from ZOSMR (Zostera marina) in frame with a 5’ segment encoding an N-terminal 6x-histidine tag; Kmr	Genscript
pET28a_AMBTC	pET28a derivative carrying OTUB1 from AMBTC (Amborella trichopoda) in frame with a 5’ segment encoding an N-terminal 6x-histidine tag; Kmr	Genscript
pET28a_9AGAR	pET28a derivative carrying OTUB1 from 9AGAR (Hypholoma sublateritium FD-334 SS-4) in frame with a 5’ segment encoding an N-terminal 6x-histidine tag; Kmr	Genscript
pET28a_9TREE	pET28a derivative carrying OTUB1 from 9TREE (Kwoniella pini CBS 10737) in frame with a 5’ segment encoding an N-terminal 6x-histidine tag; Kmr	Genscript
pET28a_RHOT1	pET28a derivative carrying OTUB1 from RHOT1 (Rhodosporidium toruloides NP11) in frame with a 5’ segment encoding an N-terminal 6x-histidine tag; Kmr	Genscript
pET28a_9APHY	pET28a derivative carrying OTUB1 from 9APHY (Daedalea quercina L-15889) in frame with a 5’ segment encoding an N-terminal 6x-histidine tag; Kmr	Genscript
pET28a_PHYPA	pET28a derivative carrying OTUB1 from PHYPA (Physcomitrella patens subsp. patens) in frame with a 5’ segment encoding an N-terminal 6x-histidine tag; Kmr	Genscript
pET28a_WALI9	pET28a derivative carrying OTUB1 from WALI9 (Wallemia ichthyophaga, EXF-994/CBS 113033) in frame with a 5’ segment encoding an N-terminal 6x-histidine tag; Kmr	Genscript
pET28a_GONPE	pET28a derivative carrying OTUB1 from GONPE (Gonium pectoral) in frame with a 5’ segment encoding an N-terminal 6x-histidine tag; Kmr	Genscript
pET28a_OPHP1	pET28a derivative carrying OTUB1 from OPHP1 (Ophiostoma piceae, UAMH 11346) in frame with a 5’ segment encoding an N-terminal 6x-histidine tag; Kmr	Genscript
pET28a_9PEZI	pET28a derivative carrying OTUB1 from 9PEZI (Pseudogymnoascus VKM F-4519) in frame with a 5’ segment encoding an N-terminal 6x-histidine tag; Kmr	Genscript
pET28a_TRIHA	pET28a derivative carrying OTUB1 from TRIHA (Trichoderma harzianum) in frame with a 5’ segment encoding an N-terminal 6x-histidine tag; Kmr	Genscript
pET28a_SPOSCS	pET28a derivative carrying OTUB1 from SPOSCS (Porothrix schenckii 1099-18) in frame with a 5’ segment encoding an N-terminal 6x-histidine tag; Kmr	Genscript
Kmr, kanamycin resistance; Amr, ampicillin resistance.
Escherichia coli strain	Genotype	Provider
DH5α	F- endA1 glnV44 thi-1 recA1 relA1 gyrA96 deoR nupG purB20 φ80dlacZΔM15 Δ(lacZYA argF)U169, hsdR17(rK-mK+), λ-	New England Biolabs
BL21 (DE3)	B F- ompT gal dcm lon hsdSB(rB-mB-) λ(DE3 [lacI lacUV5-T7p07 ind1 sam7 nin5]) [malB+]K-12(λs)	Novagen (Merck)
