# Supplementary material for: Met1-specific motifs conserved in OTUB subfamily of green plants enable rice OTUB1 to hydrolyse Met1 ubiquitin chains
Source: Nat Commun. 2022 Aug 9;13:4672. doi: 10.1038/s41467-022-32364-3 (PMC9363410; doi:10.1038/s41467-022-32364-3)
Supplement: Supplementary file 8 — Source Data [file 41467_2022_32364_MOESM8_ESM.xlsx]

## Sheet: Figure_1C
Figure 1C
The mass spectrometry proteomics data have been deposited to the ProteomeXchange Consortium via the PRIDE partner repository with the dataset identifiers PXD032822 and 10.6019/PXD032822
Project Name: Deubiquitinases that digest Met1 chains in Rice
Project accession: PXD032822
Project DOI: 10.6019/PXD032822
Repeat-1
Accession	Description	Coverage [%]	# Peptides	# PSMs	# Unique Peptides	# AAs	MW [kDa]	Score Sequest HT: Sequest HT
LOC_Os01g22490.1 protein	40S ribosomal protein S27a, putative, expressed	23	4	579	1	155	17.7	1331.82
LOC_Os08g08760.1 protein	ubiquitin family protein, putative, expressed	19	4	571	1	203	22.4	1305.07
LOC_Os10g21268.1 protein	ribulose bisphosphate carboxylase large chain precursor, putative, expressed	42	24	89	18	484	53.7	245.98
LOC_Os01g08200.1 protein	ubiquitin carboxyl-terminal hydrolase 14, putative, expressed	32	17	34	17	794	88.6	88.5
LOC_Os10g21910.1 protein	acetyl-CoA carboxylase, putative, expressed	6	9	26	9	2280	254.2	79.69
LOC_Os08g42540.1 protein	ubiquitin thioesterase otubain-like, putative, expressed	45	9	22	9	274	30.9	75.54
LOC_Os05g22940.1 protein	acetyl-CoA carboxylase, putative, expressed	5	9	26	9	2414	267.6	70.16
LOC_Os12g10580.1 protein	ribulose bisphosphate carboxylase large chain precursor, putative, expressed	16	8	25	2	491	56	68.33
LOC_Os08g32850.1 protein	methylcrotonoyl-CoA carboxylase beta chain, mitochondrial precursor, putative, expressed	23	7	19	7	572	60.8	62.49
LOC_Os11g06390.1 protein	actin, putative, expressed	9	3	7	3	407	45	17.88
LOC_Os04g55650.1 protein	oryzain alpha chain precursor, putative, expressed	14	2	3	2	262	28.4	10.18
LOC_Os12g17600.1 protein	ribulose bisphosphate carboxylase small chain, chloroplast precursor, putative, expressed	23	4	5	4	175	19.6	9.9
LOC_Os09g30418.1 protein	heat shock protein, putative, expressed	2	1	2	1	830	94.1	8.26
LOC_Os08g13440.1 protein	cupin domain containing protein, expressed	7	1	2	1	226	24.7	7.38
LOC_Os04g16846.1 protein	cytochrome b6, putative, expressed	9	1	2	1	232	26	7.15
LOC_Os08g35760.1 protein	Cupin domain containing protein, expressed	11	1	2	1	213	21.8	7.04
LOC_Os03g03910.1 protein	catalase domain containing protein, expressed	4	2	3	2	492	56.7	6.21
LOC_Os11g07020.1 protein	fructose-bisphospate aldolase isozyme, putative, expressed	10	2	2	2	388	42	6.08
LOC_Os12g08730.1 protein	thioredoxin, putative, expressed	17	2	2	2	172	18.5	5.48
LOC_Os03g57220.1 protein	hydroxyacid oxidase 1, putative, expressed	6	1	2	1	369	40.4	5.31
LOC_Os03g60620.1 protein	DnaK family protein, putative, expressed	4	2	2	2	649	71.3	5.19
LOC_Os05g38640.1 protein	Core histone H2A/H2B/H3/H4 domain containing protein, putative, expressed	6	1	2	1	163	17	5.1
LOC_Os12g41250.1 protein	methylcrotonoyl-CoA carboxylase subunit alpha, mitochondrial precursor, putative, expressed	3	2	2	2	737	80.2	4.83
LOC_Os04g10380.1 protein	glycine-rich protein, putative, expressed	1	1	2	1	1436	152.9	4.23
LOC_Os08g39070.1 protein	COP9 signalosome complex subunit 6a, putative, expressed	7	1	1	1	329	36	3.61
LOC_Os03g08020.1 protein	elongation factor Tu, putative, expressed	2	1	1	1	447	49.3	3.17
LOC_Os11g09280.2 protein	OsPDIL1-1 protein disulfide isomerase PDIL1-1, expressed	4	1	1	1	512	56.8	3.16
LOC_Os01g34780.2 protein	protein binding protein, putative, expressed	3	1	1	1	446	53.7	3.05
LOC_Os02g24632.1 protein	photosystem II 44 kDa reaction center protein, putative, expressed	4	1	1	1	473	52	3.02
LOC_Os01g57962.1 protein	photosystem I P700 chlorophyll a apoprotein A2, putative, expressed	2	1	1	1	734	82.5	2.79
LOC_Os01g65902.1 protein	apocytochrome f precursor, putative, expressed	5	1	1	1	320	35.4	2.24
LOC_Os07g09060.1 protein	aldehyde dehydrogenase, putative, expressed	2	1	1	1	534	57.2	2.21
LOC_Os10g22940.1 protein	expressed protein	16	1	1	1	184	20.1	0
LOC_Os06g28820.1 protein	cycloartenol synthase, putative, expressed	9	1	1	1	293	33.9	0
LOC_Os09g12600.1 protein	phosphate/phosphate translocator, putative, expressed	7	1	1	1	408	43.6	0
LOC_Os03g61110.1 protein	RNA-binding motif protein, putative, expressed	4	1	5	1	312	36.2	0
Repeat-2
Accession	Description	Coverage [%]	# Peptides	# PSMs	# Unique Peptides	# AAs	MW [kDa]	Score Sequest HT: Sequest HT
LOC_Os10g21268.1 protein	ribulose bisphosphate carboxylase large chain precursor, putative, expressed	61	45	1144	27	484	53.7	2803.92
LOC_Os12g10580.1 protein	ribulose bisphosphate carboxylase large chain precursor, putative, expressed	35	24	463	6	491	56	981.37
LOC_Os01g22490.1 protein	40S ribosomal protein S27a, putative, expressed	29	6	208	2	155	17.7	475.39
LOC_Os08g08760.1 protein	ubiquitin family protein, putative, expressed	19	5	201	1	203	22.4	453.93
LOC_Os12g41250.1 protein	methylcrotonoyl-CoA carboxylase subunit alpha, mitochondrial precursor, putative, expressed	64	32	101	32	737	80.2	275.44
LOC_Os05g22940.1 protein	acetyl-CoA carboxylase, putative, expressed	27	46	104	42	2414	267.6	272.88
LOC_Os03g28330.4 protein	sucrose synthase, putative, expressed	48	35	107	29	816	92.8	264.39
LOC_Os08g32850.1 protein	methylcrotonoyl-CoA carboxylase beta chain, mitochondrial precursor, putative, expressed	58	25	58	25	572	60.8	174.51
LOC_Os12g17600.1 protein	ribulose bisphosphate carboxylase small chain, chloroplast precursor, putative, expressed	63	12	62	12	175	19.6	154.15
LOC_Os12g42876.1 protein	5-methyltetrahydropteroyltriglutamate--homocysteine methyltransferase, putative, expressed	36	22	54	5	766	84.5	144.49
LOC_Os12g42884.1 protein	5-methyltetrahydropteroyltriglutamate--homocysteine methyltransferase, putative, expressed	33	20	52	3	766	84.6	133.25
LOC_Os02g32030.1 protein	elongation factor, putative, expressed	30	20	40	20	843	94	121.76
LOC_Os06g09450.4 protein	sucrose synthase, putative, expressed	38	22	42	16	808	92.1	115.34
LOC_Os03g57220.1 protein	hydroxyacid oxidase 1, putative, expressed	51	15	38	9	369	40.4	108.34
LOC_Os10g08550.1 protein	enolase, putative, expressed	34	12	28	12	480	51.6	101.59
LOC_Os07g05820.1 protein	hydroxyacid oxidase 1, putative, expressed	50	14	39	8	369	40.2	101.45
LOC_Os02g02400.1 protein	catalase isozyme A, putative, expressed	46	15	34	12	492	56.7	99.61
LOC_Os03g03910.1 protein	catalase domain containing protein, expressed	45	15	37	13	492	56.7	94.94
LOC_Os07g34520.1 protein	isocitrate lyase, putative, expressed	23	11	26	11	572	63	88.7
LOC_Os10g21910.1 protein	acetyl-CoA carboxylase, putative, expressed	11	19	31	15	2280	254.2	83.13
LOC_Os06g40940.1 protein	glycine dehydrogenase, putative, expressed	25	17	38	3	1031	111.4	78.82
LOC_Os01g08200.1 protein	ubiquitin carboxyl-terminal hydrolase 14, putative, expressed	21	14	29	14	794	88.6	75.97
LOC_Os01g19450.1 protein	ATP-citrate synthase subunit 1, putative, expressed	36	15	27	15	608	66	75.38
LOC_Os01g51410.1 protein	glycine dehydrogenase, putative, expressed	28	18	38	4	1033	111.4	73.1
LOC_Os01g67860.1 protein	fructose-bisphospate aldolase isozyme, putative, expressed	51	14	21	7	358	38.8	63.67
LOC_Os11g47760.1 protein	DnaK family protein, putative, expressed	29	15	27	4	649	71.1	60.79
LOC_Os04g56400.1 protein	glutamine synthetase, catalytic domain containing protein, expressed	34	8	19	8	428	46.6	58.7
LOC_Os01g49190.1 protein	ATP synthase, putative, expressed	29	11	19	10	557	59.4	57.06
LOC_Os07g01760.1 protein	aminotransferase, classes I and II, domain containing protein, expressed	37	12	25	12	485	53.6	55.05
LOC_Os05g33380.1 protein	fructose-bisphospate aldolase isozyme, putative, expressed	33	11	20	4	358	38.8	54.39
LOC_Os03g03720.1 protein	glyceraldehyde-3-phosphate dehydrogenase, putative, expressed	20	8	21	6	444	47.1	54.08
LOC_Os03g08020.1 protein	elongation factor Tu, putative, expressed	21	7	17	7	447	49.3	53.4
LOC_Os06g51150.1 protein	catalase isozyme B, putative, expressed	22	7	20	4	492	56.6	52.47
LOC_Os01g62290.1 protein	DnaK family protein, putative, expressed	23	12	21	1	648	70.9	50.16
LOC_Os09g26880.1 protein	aldehyde dehydrogenase, putative, expressed	31	11	19	11	509	54.5	50.06
LOC_Os04g40990.1 protein	malate synthase, glyoxysomal, putative, expressed	23	10	19	10	567	62.6	49.86
LOC_Os04g38600.1 protein	glyceraldehyde-3-phosphate dehydrogenase, putative, expressed	32	10	18	8	409	43.6	49.38
LOC_Os06g06290.1 protein	GDSL-like lipase/acylhydrolase, putative, expressed	18	6	19	6	368	39.5	47.81
LOC_Os02g33450.1 protein	peroxiredoxin, putative, expressed	33	6	14	6	261	28.1	46.86
LOC_Os06g15990.1 protein	aldehyde dehydrogenase, putative, expressed	22	8	15	8	549	59.3	45.71
LOC_Os02g02890.1 protein	peptidyl-prolyl cis-trans isomerase, putative, expressed	43	6	19	6	172	18.3	44.14
LOC_Os11g07020.1 protein	fructose-bisphospate aldolase isozyme, putative, expressed	35	10	18	9	388	42	43.72
LOC_Os01g08560.2 protein	DnaK family protein, putative, expressed	8	6	17	6	845	93	43.35
LOC_Os01g46610.1 protein	dehydrogenase, putative, expressed	20	6	13	6	412	46	43.28
LOC_Os01g45274.1 protein	carbonic anhydrase, chloroplast precursor, putative, expressed	28	9	16	9	272	29.1	41.64
LOC_Os02g41590.1 protein	kinase, pfkB family, putative, expressed	23	5	13	5	341	37	41.57
LOC_Os08g34210.1 protein	aldehyde dehydrogenase, putative, expressed	25	8	15	8	499	53.3	40.82
LOC_Os08g42540.1 protein	ubiquitin thioesterase otubain-like, putative, expressed	40	7	13	7	274	30.9	39.5
LOC_Os09g23550.1 protein	dehydrogenase, putative, expressed	27	7	12	7	439	45.8	39.42
LOC_Os10g28020.1 protein	OsPOP21 - Putative Prolyl Oligopeptidase homologue, expressed	14	8	16	8	839	91.4	37.93
LOC_Os01g49290.1 protein	WD repeat-containing protein, putative, expressed	31	8	13	8	334	36.2	37.92
LOC_Os06g07600.1 protein	uncharacterized glycosyltransferase, putative, expressed	11	5	9	5	841	89.6	36.57
LOC_Os07g27790.1 protein	glutamate--cysteine ligase, chloroplast precursor, putative, expressed	20	6	12	6	496	56.1	34.68
LOC_Os10g33800.1 protein	lactate/malate dehydrogenase, putative, expressed	28	5	11	5	332	35.5	34.19
LOC_Os03g21040.2 protein	stress responsive protein, putative, expressed	25	5	10	5	348	38.8	33.97
LOC_Os02g17390.1 protein	3-hydroxyacyl-CoA dehydrogenase, putative, expressed	14	7	13	7	726	78.4	33.66
LOC_Os11g01380.1 protein	clathrin heavy chain, putative, expressed	9	11	15	11	1708	193.2	33.59
LOC_Os12g23180.1 protein	3-beta hydroxysteroid dehydrogenase/isomerase family protein, putative, expressed	29	7	12	7	376	41.5	33.42
LOC_Os12g05110.1 protein	pyruvate kinase, putative, expressed	12	3	9	1	527	57.4	32.5
LOC_Os06g49110.1 protein	delta-aminolevulinic acid dehydratase, chloroplast precursor, putative, expressed	36	8	13	8	426	46.3	32.49
LOC_Os08g13440.1 protein	cupin domain containing protein, expressed	20	4	13	4	226	24.7	31
LOC_Os07g46460.1 protein	ferredoxin-dependent glutamate synthase, chloroplast precursor, putative, expressed	8	8	11	8	1615	174.9	30.99
LOC_Os07g46790.1 protein	4-alpha-glucanotransferase, putative, expressed	13	8	12	8	946	108.2	30.6
LOC_Os04g53230.1 protein	aminomethyltransferase, putative, expressed	20	5	10	5	408	43.9	29.61
LOC_Os03g18810.1 protein	aminotransferase, classes I and II, domain containing protein, expressed	12	4	8	4	464	49.8	29.56
LOC_Os09g32650.1 protein	leucyl-tRNA synthetase, cytoplasmic, putative, expressed	6	5	10	5	1095	123.5	29.49
LOC_Os07g42450.1 protein	ribosomal protein S2, putative, expressed	20	5	10	5	305	33	29.46
LOC_Os03g52840.1 protein	serine hydroxymethyltransferase, mitochondrial precursor, putative, expressed	19	7	10	7	513	56.4	29.04
LOC_Os03g38000.1 protein	40S ribosomal protein S3-1, putative, expressed	26	4	10	4	228	25.4	29.01
LOC_Os07g09060.1 protein	aldehyde dehydrogenase, putative, expressed	16	6	10	6	534	57.2	28.84
LOC_Os03g40270.1 protein	alpha-1,4-glucan-protein synthase, putative, expressed	18	5	10	5	364	41.3	28.29
LOC_Os01g64860.1 protein	OsSub11 - Putative Subtilisin homologue, expressed	12	6	9	6	760	78.8	28.01
LOC_Os06g45120.1 protein	ATP synthase, putative, expressed	12	5	9	5	620	68.4	27.97
LOC_Os07g07709.1 protein	ribosomal protein S13p/S18e, putative, expressed	26	4	10	4	152	17.7	27.28
LOC_Os06g37440.1 protein	elongation factor 1-gamma, putative, expressed	19	5	11	3	416	47.4	26.45
LOC_Os11g06390.1 protein	actin, putative, expressed	16	5	9	5	407	45	26.27
LOC_Os11g05110.1 protein	pyruvate kinase, putative, expressed	12	3	7	1	527	57.3	26.05
LOC_Os01g52500.1 protein	NADP-dependent malic enzyme, putative, expressed	15	5	8	5	643	70.4	25.84
LOC_Os06g48750.1 protein	DEAD-box ATP-dependent RNA helicase, putative, expressed	25	7	9	3	414	47.1	25.65
LOC_Os05g23740.1 protein	DnaK family protein, putative, expressed	10	5	10	5	689	73.5	25.48
LOC_Os03g50290.1 protein	14-3-3 protein, putative, expressed	28	7	12	4	260	29.2	25.19
LOC_Os11g48110.1 protein	phenylalanine ammonia-lyase, putative, expressed	7	4	9	1	700	75.5	24.72
LOC_Os08g33370.2 protein	14-3-3 protein, putative, expressed	29	6	10	4	256	28.8	24.52
LOC_Os04g10380.1 protein	glycine-rich protein, putative, expressed	1	1	12	1	1436	152.9	24.42
LOC_Os01g68060.1 protein	copine, putative, expressed	9	2	7	2	475	51	24.35
LOC_Os04g59150.1 protein	peroxidase precursor, putative, expressed	24	5	8	5	346	37	24.26
LOC_Os01g72340.1 protein	beta-galactosidase, putative, expressed	5	4	8	4	1117	126.2	23.59
LOC_Os02g57260.1 protein	3-ketoacyl-CoA thiolase, peroxisomal precursor, putative, expressed	12	4	7	4	448	46.8	23.34
LOC_Os04g55650.1 protein	oryzain alpha chain precursor, putative, expressed	27	5	8	5	262	28.4	23.25
LOC_Os11g47970.1 protein	AAA-type ATPase family protein, putative, expressed	12	4	9	4	466	52.1	23.16
LOC_Os09g30418.1 protein	heat shock protein, putative, expressed	10	6	7	6	830	94.1	22.88
LOC_Os01g66940.1 protein	kinase, pfkB family, putative, expressed	8	2	7	2	323	34.7	21.51
LOC_Os01g32080.1 protein	thiamine pyrophosphate enzyme, C-terminal TPP binding domain containing protein, expressed	8	3	10	3	577	60.8	21.51
LOC_Os01g05490.1 protein	triosephosphate isomerase, cytosolic, putative, expressed	41	5	7	5	253	27	21.09
LOC_Os04g16680.1 protein	fructose-1,6-bisphosphatase, putative, expressed	21	6	8	6	392	42.2	20.96
LOC_Os01g09010.1 protein	transferase family protein, putative, expressed	19	6	8	6	419	46.1	20.91
LOC_Os07g04240.1 protein	succinate dehydrogenase flavoprotein subunit,mitochondrial precursor, putative, expressed	11	4	8	4	630	68.8	20.86
LOC_Os12g33610.1 protein	phenylalanine ammonia-lyase, putative, expressed	10	5	9	2	680	73.6	20.79
LOC_Os03g51600.1 protein	tubulin/FtsZ domain containing protein, putative, expressed	14	4	8	2	451	49.8	20.52
LOC_Os09g27420.1 protein	formate--tetrahydrofolate ligase, putative, expressed	7	4	8	4	707	75.5	20.41
LOC_Os07g11110.1 protein	NAD dependent epimerase/dehydratase family protein, putative, expressed	8	2	6	2	392	41	20.04
LOC_Os04g46190.1 protein	ubiquitin carboxyl-terminal hydrolase, family 1, putative, expressed	7	2	7	2	223	24.3	19.71
LOC_Os04g16740.1 protein	ATP synthase subunit alpha, putative, expressed	9	3	7	3	507	55.6	19.63
LOC_Os06g04270.1 protein	transketolase, chloroplast precursor, putative, expressed	12	4	7	4	743	80	19.41
LOC_Os10g02040.1 protein	peroxidase precursor, putative, expressed	20	5	8	5	336	35.7	19.31
LOC_Os01g74650.1 protein	cysteine synthase, mitochondrial precursor, putative, expressed	11	3	6	3	412	43.9	19.31
LOC_Os01g73170.1 protein	peroxidase precursor, putative, expressed	18	3	8	3	377	39.6	18.83
LOC_Os02g05330.1 protein	DEAD-box ATP-dependent RNA helicase, putative, expressed	17	5	6	1	414	47.1	18.72
LOC_Os11g04670.1 protein	2-isopropylmalate synthase B, putative, expressed	12	4	5	4	635	68.4	18.71
LOC_Os02g36974.4 protein	14-3-3 protein, putative, expressed	22	5	9	2	262	29.7	18.57
LOC_Os12g03090.1 protein	ribosomal protein, putative, expressed	23	5	8	5	149	16.8	18.26
LOC_Os02g10310.1 protein	fumarylacetoacetase, putative, expressed	17	4	8	4	429	47.1	18.14
LOC_Os05g41640.3 protein	phosphoglycerate kinase protein, putative, expressed	13	4	7	4	487	50.5	18.09
LOC_Os08g02120.1 protein	kinase, pfkB family, putative, expressed	15	5	9	5	336	35.5	18.01
LOC_Os08g43190.1 protein	dehydrogenase, putative, expressed	8	3	7	3	394	42.2	17.77
LOC_Os01g11730.1 protein	GDSL-like lipase/acylhydrolase, putative, expressed	17	4	7	4	397	42.4	17.57
LOC_Os11g26860.1 protein	serine hydroxymethyltransferase, mitochondrial precursor, putative, expressed	19	5	8	4	256	28	17.4
LOC_Os02g02410.1 protein	DnaK family protein, putative, expressed	4	3	7	1	665	73.3	17.33
LOC_Os08g39300.4 protein	aminotransferase, putative, expressed	11	3	7	3	402	44.2	17.22
LOC_Os06g01390.1 protein	acyl-coenzyme A oxidase 1.2, peroxisomal, putative, expressed	9	4	7	4	669	74.3	16.87
LOC_Os04g52450.1 protein	aminotransferase, putative, expressed	7	3	7	3	516	56.4	16.8
LOC_Os03g04410.1 protein	aconitate hydratase protein, putative, expressed	4	3	5	3	986	106.2	16.58
LOC_Os06g40640.1 protein	fructose-bisphospate aldolase isozyme, putative, expressed	16	4	9	3	387	41.4	16.41
LOC_Os03g19250.1 protein	AMP-binding enzyme, putative, expressed	6	3	6	3	574	62.7	16.01
LOC_Os05g30350.1 protein	Os5bglu22 - beta-glucosidase homologue, similar to G. max isohydroxyurate hydrolase, expressed	7	3	5	3	533	59.5	15.44
LOC_Os09g07510.2 protein	HEAT repeat family protein, putative, expressed	10	4	6	4	587	65.7	14.92
LOC_Os05g49200.1 protein	aspartic proteinase oryzasin-1 precursor, putative, expressed	7	2	4	2	509	54	14.92
LOC_Os05g49880.1 protein	lactate/malate dehydrogenase, putative, expressed	20	5	5	1	340	35.4	14.27
LOC_Os04g32650.1 protein	tRNA synthetase class II core domain containing protein, expressed	9	4	6	3	673	74.7	14.25
LOC_Os06g39740.1 protein	ATP synthase subunit beta, putative, expressed	14	4	5	3	498	54.2	13.98
LOC_Os02g44520.1 protein	OsSub19 - Putative Subtilisin homologue, expressed	5	5	8	5	1359	148.5	13.71
LOC_Os10g35110.2 protein	alpha-galactosidase precursor, putative, expressed	11	4	5	4	417	45.8	13.45
LOC_Os01g46070.1 protein	lactate/malate dehydrogenase, putative, expressed	20	5	5	1	340	35.4	13.41
LOC_Os02g47020.1 protein	phosphoribulokinase/Uridine kinase family protein, expressed	13	3	5	3	403	44.8	13.39
LOC_Os03g05730.1 protein	cell division control protein 48 homolog E, putative, expressed	5	3	5	3	809	89.7	13.38
LOC_Os03g59310.1 protein	ribosomal protein, putative, expressed	9	2	4	2	274	30	13.32
LOC_Os03g18220.1 protein	pyruvate decarboxylase isozyme 2, putative, expressed	8	4	5	4	605	64.7	13.18
LOC_Os11g01510.1 protein	ubiquitin-activating enzyme, putative, expressed	3	2	4	2	1048	117	12.82
LOC_Os02g38210.1 protein	elongation factor Tu, putative, expressed	8	3	4	3	467	50.4	12.45
LOC_Os12g22030.1 protein	serine hydroxymethyltransferase, mitochondrial precursor, putative, expressed	7	4	4	3	531	58.2	12.36
LOC_Os08g27840.1 protein	phosphoenolpyruvate carboxylase, putative, expressed	4	3	5	2	964	110	12.31
LOC_Os02g12794.3 protein	elongation factor 1-gamma, putative, expressed	16	3	4	1	252	29.5	12.23
LOC_Os01g24680.1 protein	3-hydroxyacyl-CoA dehydrogenase, putative, expressed	9	3	6	3	727	79.3	11.86
LOC_Os05g49890.1 protein	ras-related protein, putative, expressed	20	3	5	3	221	25	11.83
LOC_Os02g42290.3 protein	OsClp3 - Putative Clp protease homologue, expressed	7	1	3	1	298	31.9	11.73
LOC_Os01g46380.1 protein	ketol-acid reductoisomerase, chloroplast precursor, putative, expressed	4	2	8	2	581	62.8	11.47
LOC_Os08g42560.1 protein	tRNA synthetase class II core domain containing protein, expressed	4	2	4	1	740	81.6	11.41
LOC_Os03g56280.1 protein	lactate/malate dehydrogenase, putative, expressed	13	3	4	3	354	37	11.38
LOC_Os03g16980.1 protein	NAD dependent epimerase/dehydratase family domain containing protein, expressed	16	3	4	3	350	39.3	11.36
LOC_Os02g05030.1 protein	sucrose-phosphatase, putative, expressed	7	2	3	2	423	47.2	11.31
LOC_Os12g07740.1 protein	eukaryotic translation initiation factor 2 subunit gamma, putative, expressed	8	2	5	2	464	50.6	11.01
LOC_Os02g14770.1 protein	phosphoenolpyruvate carboxylase, putative, expressed	5	3	4	2	968	109.9	10.81
LOC_Os10g32550.1 protein	T-complex protein, putative, expressed	5	2	4	2	634	67.3	10.81
LOC_Os01g18050.1 protein	tubulin/FtsZ domain containing protein, putative, expressed	9	3	4	3	447	50.3	10.64
LOC_Os08g35760.1 protein	Cupin domain containing protein, expressed	16	3	4	3	213	21.8	10.61
LOC_Os09g29840.1 protein	heat shock protein, putative, expressed	4	2	3	2	791	89.2	10.61
LOC_Os01g02880.1 protein	fructose-bisphospate aldolase isozyme, putative, expressed	13	3	4	2	388	42	10.58
LOC_Os01g13430.1 protein	importin-alpha re-exporter, putative, expressed	2	1	3	1	983	108.3	10.52
LOC_Os06g47320.1 protein	T-complex protein, putative, expressed	6	2	4	2	560	60.2	10.28
LOC_Os05g06310.1 protein	60S ribosomal protein L18-3, putative, expressed	6	1	4	1	188	21.3	10.22
LOC_Os07g38130.1 protein	polygalacturonase inhibitor 1 precursor, putative, expressed	17	3	5	3	332	35.4	10.22
LOC_Os01g63270.1 protein	alpha-glucan phosphorylast isozyme, putative, expressed	4	2	3	2	841	94.4	10.2
LOC_Os01g39270.1 protein	NAD binding domain of 6-phosphogluconate dehydrogenase containing protein, expressed	23	4	4	4	341	34.8	10.15
LOC_Os03g22120.1 protein	sucrose synthase, putative, expressed	4	3	5	3	809	92.2	9.96
LOC_Os03g18130.1 protein	asparagine synthetase, putative, expressed	5	2	3	2	604	67.3	9.95
LOC_Os05g01270.1 protein	peptidyl-prolyl cis-trans isomerase, putative, expressed	7	1	2	1	250	26.6	9.87
LOC_Os08g03290.1 protein	glyceraldehyde-3-phosphate dehydrogenase, putative, expressed	12	3	3	3	337	36.4	9.48
LOC_Os12g03470.1 protein	alpha-N-arabinofuranosidase A, putative, expressed	8	3	3	3	685	75.4	9.18
LOC_Os07g36080.1 protein	oxygen evolving enhancer protein 3 domain containing protein, expressed	6	1	4	1	217	23	9.15
LOC_Os06g01360.1 protein	homogentisate 1,2-dioxygenase, putative, expressed	9	3	4	3	470	51.7	9.14
LOC_Os10g37340.1 protein	cystathionine gamma-synthase, putative, expressed	3	1	3	1	464	49.7	9.06
LOC_Os01g01060.1 protein	40S ribosomal protein S5, putative, expressed	12	2	3	2	200	22.2	8.83
LOC_Os08g32870.1 protein	aldehyde dehydrogenase, putative, expressed	6	1	2	1	503	54.6	8.75
LOC_Os05g04380.1 protein	peroxidase precursor, putative, expressed	13	3	4	3	342	37.6	8.74
LOC_Os07g38730.1 protein	tubulin/FtsZ domain containing protein, putative, expressed	10	3	5	1	450	49.6	8.74
LOC_Os06g24704.1 protein	acyl-coenzyme A oxidase, putative, expressed	6	3	3	3	685	76.2	8.61
LOC_Os06g40818.1 protein	aspartic proteinase, putative, expressed	8	2	3	2	519	53	8.51
LOC_Os06g06820.1 protein	hydrolase, alpha/beta fold family domain containing protein, expressed	15	3	5	3	375	42	8.46
LOC_Os07g04840.1 protein	PsbP, putative, expressed	25	3	3	3	254	26.9	8.4
LOC_Os01g11230.1 protein	SOUL heme-binding protein, putative, expressed	6	1	3	1	218	23.6	8.37
LOC_Os05g03480.2 protein	acyl-coenzyme A dehydrogenase, mitochondrial precursor, putative, expressed	4	2	5	2	409	44.5	8.34
LOC_Os04g35090.1 protein	40S ribosomal protein S10, putative, expressed	15	2	3	2	183	20.3	8.14
LOC_Os05g31140.1 protein	glycosyl hydrolases family 17, putative, expressed	7	2	3	2	334	34.7	8.12
LOC_Os08g19850.1 protein	threonyl-tRNA synthetase, mitochondrial precursor, putative, expressed	3	2	3	2	745	84.9	8.03
LOC_Os03g31134.1 protein	retrotransposon protein, putative, Ty1-copia subclass, expressed	2	2	3	2	1518	170.8	7.94
LOC_Os01g31690.1 protein	oxygen-evolving enhancer protein 1, chloroplast precursor, putative, expressed	14	2	4	2	333	34.8	7.94
LOC_Os03g31750.3 protein	pyruvate, phosphate dikinase, chloroplast precursor, putative, expressed	5	3	4	3	892	97.2	7.82
LOC_Os06g37180.1 protein	ATP synthase, putative, expressed	16	3	4	3	488	54	7.79
LOC_Os04g28180.1 protein	ribosomal protein, putative, expressed	15	2	2	2	221	24.9	7.4
LOC_Os04g51300.1 protein	peroxidase precursor, putative, expressed	5	1	2	1	353	38.2	7.38
LOC_Os10g10244.1 protein	alanyl-tRNA synthetase, putative, expressed	5	3	3	3	999	109.3	7.33
LOC_Os04g58110.1 protein	pyruvate kinase, putative, expressed	4	1	3	1	511	55.2	7.31
LOC_Os02g55140.1 protein	leucine aminopeptidase, chloroplast precursor, putative, expressed	4	2	3	2	598	61.8	7.3
LOC_Os03g16050.1 protein	fructose-1,6-bisphosphatase, putative, expressed	6	2	4	2	406	43.6	7.27
LOC_Os03g10340.1 protein	40S ribosomal protein S3a, putative, expressed	9	2	3	2	262	29.7	7.24
LOC_Os11g32260.1 protein	lysosomal alpha-mannosidase precursor, putative, expressed	2	2	3	2	1020	114.1	7.2
LOC_Os06g46340.1 protein	glycosyl hydrolase, family 31, putative, expressed	6	2	3	2	886	96.5	7.13
LOC_Os05g26902.1 protein	chaperone protein dnaJ, putative, expressed	6	2	2	2	447	48.2	7.11
LOC_Os01g21160.1 protein	2-oxo acid dehydrogenases acyltransferase domain containing protein, expressed	3	1	2	1	523	56.6	7
LOC_Os06g02380.2 protein	T-complex protein, putative, expressed	2	1	2	1	601	64	6.91
LOC_Os08g09250.2 protein	glyoxalase family protein, putative, expressed	9	2	3	2	291	32.5	6.86
LOC_Os03g53800.1 protein	periplasmic beta-glucosidase precursor, putative, expressed	4	2	3	2	625	67.7	6.5
LOC_Os04g35570.1 protein	Regulator of chromosome condensation domain containing protein, expressed	6	2	2	2	453	48.1	6.46
LOC_Os01g06600.1 protein	glutaryl-CoA dehydrogenase, mitochondrial precursor, putative, expressed	4	1	2	1	433	46.8	6.46
LOC_Os02g35500.1 protein	NAD binding domain of 6-phosphogluconate dehydrogenase containing protein, expressed	10	2	2	2	293	30.5	6.41
LOC_Os06g40650.2 protein	copine-1, putative, expressed	5	2	2	2	447	49.8	6.4
LOC_Os01g10820.1 protein	ribosomal protein L5, putative, expressed	8	1	2	1	182	20.8	6.39
LOC_Os02g03540.1 protein	phosphoribosyl transferase, putative, expressed	7	2	2	2	396	42.9	6.26
LOC_Os06g40600.1 protein	elongation factor, putative, expressed	1	1	2	1	997	110.4	6.07
LOC_Os04g06770.2 protein	argonaute, putative, expressed	3	2	2	2	911	101.7	5.99
LOC_Os09g25460.1 protein	transferase family protein, putative, expressed	6	2	2	2	440	47.4	5.9
LOC_Os09g28050.1 protein	asparate aminotransferase, putative, expressed	5	2	3	2	466	50.6	5.86
LOC_Os07g36500.1 protein	Core histone H2A/H2B/H3/H4 domain containing protein, putative, expressed	12	1	2	1	103	11.4	5.83
LOC_Os03g21900.1 protein	uroporphyrinogen decarboxylase, putative, expressed	3	1	3	1	390	42.8	5.77
LOC_Os04g33190.1 protein	AMP-binding enzyme, putative, expressed	3	2	2	2	747	81.6	5.76
LOC_Os03g58430.1 protein	40S ribosomal protein S15, putative, expressed	7	2	2	2	175	19.6	5.72
LOC_Os04g57850.1 protein	AMP-binding enzyme, putative, expressed	2	1	2	1	558	60.4	5.68
LOC_Os11g44950.2 protein	glycosyl hydrolase family 3 protein, putative, expressed	3	2	2	2	790	82.9	5.63
LOC_Os06g48180.1 protein	glycosyl hydrolases family 16, putative, expressed	7	2	2	2	288	31.9	5.56
LOC_Os01g60660.1 protein	methionyl-tRNA synthetase, putative, expressed	4	1	2	1	409	43.9	5.36
LOC_Os11g04070.1 protein	60S acidic ribosomal protein P0, putative, expressed	6	1	1	1	320	34.4	5.21
LOC_Os02g48900.1 protein	aspartic proteinase nepenthesin-1 precursor, putative, expressed	2	1	2	1	458	47.4	5.19
LOC_Os02g24354.1 protein	pyridoxal-dependent decarboxylase protein, putative, expressed	3	1	2	1	490	53.2	5.11
LOC_Os04g58280.2 protein	stem-specific protein TSJT1, putative, expressed	9	2	2	2	258	27.8	5.05
LOC_Os02g57040.1 protein	dehydrogenase, putative, expressed	10	2	2	2	381	40.8	4.97
LOC_Os04g40850.1 protein	26S proteasome non-ATPase regulatory subunit 6, putative, expressed	3	1	2	1	389	44.1	4.94
LOC_Os03g60090.1 protein	methylenetetrahydrofolate reductase, putative, expressed	4	2	2	2	594	66.4	4.93
LOC_Os06g35540.1 protein	aminotransferase, classes I and II, domain containing protein, expressed	7	2	2	2	463	51.3	4.86
LOC_Os06g45590.1 protein	glyceraldehyde-3-phosphate dehydrogenase, putative, expressed	4	1	2	1	415	43.5	4.82
LOC_Os07g08330.1 protein	ribosomal protein L4, putative, expressed	3	1	2	1	405	44.7	4.77
LOC_Os01g55830.1 protein	glutathione S-transferase, putative, expressed	9	1	1	1	215	24	4.67
LOC_Os07g47290.1 protein	xylose isomerase, putative, expressed	3	1	2	1	479	53.5	4.63
LOC_Os10g08930.1 protein	S10/S20 domain containing ribosomal protein, putative, expressed	9	1	2	1	130	14.2	4.57
LOC_Os02g03100.1 protein	oxidoreductase, aldo/keto reductase family protein, putative, expressed	5	2	2	2	382	42.5	4.55
LOC_Os02g53330.1 protein	1-aminocyclopropane-1-carboxylate deaminase, putative, expressed	2	1	2	1	565	61.1	4.52
LOC_Os06g14080.1 protein	ATMAP70 protein, putative, expressed	3	1	2	1	608	67.8	4.37
LOC_Os03g05980.1 protein	40S ribosomal protein S9-2, putative, expressed	11	2	3	2	195	22.7	4.34
LOC_Os01g36920.2 protein	DEAD-box ATP-dependent RNA helicase, putative, expressed	3	1	2	1	344	39	4.3
LOC_Os01g49890.1 protein	threonine synthase, chloroplast precursor, putative, expressed	3	1	1	1	525	57.7	4.23
LOC_Os11g48080.1 protein	SOR/SNZ family protein, putative, expressed	4	1	1	1	363	38.8	4.18
LOC_Os07g49400.2 protein	OsAPx2 - Cytosolic Ascorbate Peroxidase encoding gene 4,5,6,8, expressed	7	1	1	1	251	27.1	3.94
LOC_Os04g55720.1 protein	D-3-phosphoglycerate dehydrogenase, chloroplast precursor, putative, expressed	3	1	1	1	613	63.9	3.91
LOC_Os06g09610.1 protein	peroxiredoxin, putative, expressed	6	1	1	1	265	28.9	3.84
LOC_Os01g71300.1 protein	S-formylglutathione hydrolase, putative, expressed	4	1	1	1	292	32.2	3.81
LOC_Os09g08910.1 protein	ATP synthase, putative, expressed	2	1	2	1	509	55.3	3.72
LOC_Os01g70170.1 protein	transaldolase, putative, expressed	3	1	1	1	432	46.4	3.71
LOC_Os02g03260.1 protein	3-isopropylmalate dehydratase large subunit 2, putative, expressed	3	1	1	1	514	55.5	3.68
LOC_Os09g02284.1 protein	DNA-directed RNA polymerase subunit, putative, expressed	6	1	1	1	330	36.4	3.59
LOC_Os02g51930.1 protein	cytokinin-O-glucosyltransferase 2, putative, expressed	3	1	1	1	485	53.4	3.58
LOC_Os01g22520.1 protein	dihydrolipoyl dehydrogenase 1, mitochondrial precursor, putative, expressed	4	1	1	1	503	52.6	3.58
LOC_Os02g21970.1 protein	26S protease regulatory subunit 6B, putative, expressed	5	1	1	1	419	46.4	3.54
LOC_Os04g56430.1 protein	cysteine-rich receptor-like protein kinase, putative, expressed	6	1	1	1	258	27.3	3.51
LOC_Os01g10950.1 protein	peptide-N4-asparagine amidase A, putative, expressed	3	1	1	1	580	62.6	3.5
LOC_Os05g28280.1 protein	peptidase, M24 family protein, putative, expressed	3	1	1	1	393	43.2	3.46
LOC_Os06g05880.1 protein	profilin domain containing protein, expressed	10	1	1	1	131	14.1	3.44
LOC_Os08g44860.2 protein	aminopeptidase, putative, expressed	3	1	1	1	495	55.1	3.35
LOC_Os01g27520.1 protein	tRNA synthetases class II domain containing protein, expressed	3	1	1	1	559	62.5	3.28
LOC_Os06g01400.1 protein	glycyl-tRNA synthetase 2, chloroplast/mitochondrial precursor, putative, expressed	2	1	1	1	1068	119.1	3.26
LOC_Os01g64520.1 protein	uricase, putative, expressed	9	1	1	1	307	34.5	3.21
LOC_Os04g32330.1 protein	dihydrolipoyllysine-residue succinyltransferase component of 2-oxoglutarate dehydrogenase complex, mitochondrial precursor, putative, expressed	3	1	1	1	440	48.3	3.17
LOC_Os01g03510.1 protein	WD domain, G-beta repeat domain containing protein, expressed	2	1	1	1	610	66.2	3.13
LOC_Os06g04530.1 protein	OsClp9 - Putative Clp protease homologue, expressed	5	1	1	1	297	32.2	3.08
LOC_Os02g47590.1 protein	ornithine carbamoyltransferase, putative, expressed	3	1	1	1	367	39.6	3.07
LOC_Os04g59190.1 protein	peroxidase precursor, putative, expressed	7	1	1	1	340	35.2	3.05
LOC_Os02g14430.1 protein	peroxidase precursor, putative, expressed	5	1	1	1	327	34.4	3.03
LOC_Os03g15050.1 protein	phosphoenolpyruvate carboxykinase, putative, expressed	3	1	1	1	666	73.7	2.98
LOC_Os06g43760.1 protein	tRNA synthetase class I, putative, expressed	1	1	1	1	1157	130.9	2.98
LOC_Os01g72430.1 protein	NADPH quinone oxidoreductase, putative, expressed	16	1	1	1	197	21.3	2.94
LOC_Os06g09630.1 protein	3-oxoacyl-synthase, putative, expressed	5	1	1	1	465	49	2.93
LOC_Os03g44484.1 protein	DNA-directed RNA polymerase II subunit RPB2, putative, expressed	2	1	1	1	531	59.7	2.87
LOC_Os06g48640.1 protein	proteasome/cyclosome repeat containing protein, expressed	1	1	1	1	901	98.6	2.86
LOC_Os03g63420.1 protein	- glutaredoxin subgroup II, expressed	11	1	1	1	168	17.8	2.84
LOC_Os10g25130.1 protein	aminotransferase, classes I and II, domain containing protein, expressed	2	1	1	1	483	52.6	2.81
LOC_Os02g07260.1 protein	phosphoglycerate kinase protein, putative, expressed	6	2	2	2	402	42.1	2.81
LOC_Os08g06060.1 protein	- CGMC includes CDA, MAPK, GSK3, and CLKC kinases, expressed	5	1	1	1	394	44.6	2.78
LOC_Os07g08840.1 protein	thioredoxin, putative, expressed	8	1	1	1	122	13.1	2.76
LOC_Os02g07230.1 protein	porphobilinogen deaminase, chloroplast precursor, putative, expressed	4	1	1	1	358	38.4	2.75
LOC_Os11g29370.1 protein	haloacid dehalogenase-like hydrolase family protein, putative, expressed	3	1	1	1	518	56.9	2.72
LOC_Os03g38980.1 protein	tRNA synthetases class II domain containing protein, expressed	2	1	1	1	602	68.3	2.68
LOC_Os02g38840.2 protein	glucose-6-phosphate 1-dehydrogenase, cytoplasmic isoform, putative, expressed	2	1	1	1	517	58.2	2.68
LOC_Os04g31700.1 protein	methylisocitrate lyase 2, putative, expressed	5	1	1	1	389	41.3	2.68
LOC_Os01g48280.1 protein	ubiquitin-conjugating enzyme, putative, expressed	12	1	1	1	153	17.1	2.67
LOC_Os01g72240.1 protein	uridine 5-monophosphate synthase, putative, expressed	5	1	1	1	477	50.8	2.61
LOC_Os02g01150.1 protein	erythronate-4-phosphate dehydrogenase domain containing protein, expressed	3	1	1	1	395	43.2	2.6
LOC_Os11g10480.1 protein	dehydrogenase, putative, expressed	3	1	1	1	379	41	2.57
LOC_Os03g59020.1 protein	T-complex protein, putative, expressed	5	1	1	1	546	58.7	2.57
LOC_Os04g56520.1 protein	alpha-1,4-glucan-protein synthase, putative, expressed	5	1	1	1	347	38.9	2.48
LOC_Os02g18550.1 protein	40S ribosomal protein S3a, putative, expressed	3	1	1	1	261	29.7	2.47
LOC_Os05g32140.1 protein	NAD dependent epimerase/dehydratase family protein, putative, expressed	7	2	2	2	479	52.8	2.47
LOC_Os03g44300.1 protein	transketolase, putative, expressed	11	3	3	3	400	42.8	2.41
LOC_Os03g19930.1 protein	adenylosuccinate lyase, putative, expressed	2	1	1	1	543	60.1	2.4
LOC_Os03g12590.1 protein	coatomer subunit gamma-1, putative, expressed	1	1	1	1	897	99.9	2.37
LOC_Os03g55090.1 protein	alpha-glucan phosphorylast isozyme, putative, expressed	2	1	1	1	591	67.2	2.37
LOC_Os07g36190.1 protein	hydrolase, NUDIX family, domain containing protein, expressed	10	1	1	1	238	27.3	2.37
LOC_Os08g30810.1 protein	puromycin-sensitive aminopeptidase, putative, expressed	1	1	1	1	875	97.8	2.36
LOC_Os02g12650.1 protein	puromycin-sensitive aminopeptidase, putative, expressed	1	1	1	1	878	98.4	2.34
LOC_Os01g47660.1 protein	60S ribosomal protein L18a, putative, expressed	5	1	1	1	178	21.4	2.29
LOC_Os09g36680.1 protein	ribonuclease T2 family domain containing protein, expressed	4	1	1	1	252	28.4	2.27
LOC_Os01g16870.1 protein	argonaute, putative, expressed	1	1	1	1	904	100.6	2.27
LOC_Os04g01290.1 protein	proteasome subunit, putative, expressed	3	1	1	1	416	46.3	2.25
LOC_Os03g42220.1 protein	T-complex protein, putative, expressed	2	1	1	1	525	57.2	2.25
LOC_Os11g29400.1 protein	6-phosphogluconate dehydrogenase, decarboxylating, putative, expressed	2	1	1	1	508	54.3	2.24
LOC_Os07g45090.1 protein	NADH-ubiquinone oxidoreductase 51 kDa subunit, mitochondrial precursor, putative, expressed	4	1	1	1	504	55.2	2.17
LOC_Os01g27750.1 protein	bifunctional 3-dehydroquinate dehydratase/shikimate dehydrogenase,chloroplast precursor, putative, expressed	2	1	1	1	509	54.5	2.13
LOC_Os01g42880.1 protein	transferase family protein, putative, expressed	3	1	1	1	424	45.7	2.13
LOC_Os10g36390.1 protein	monocopper oxidase, putative, expressed	2	1	1	1	573	62.7	2.11
LOC_Os04g36700.1 protein	proteasome subunit, putative, expressed	3	1	1	1	425	47.6	2.09
LOC_Os02g01340.1 protein	ferredoxin--NADP reductase, chloroplast precursor, putative, expressed	3	1	1	1	376	41.5	2.09
LOC_Os02g09200.1 protein	cytochrome P450 71D10, putative, expressed	5	1	2	1	519	57.5	2.03
LOC_Os04g55410.1 protein	FGGY family of carbohydrate kinases, putative, expressed	4	1	1	1	529	57.1	2.03
LOC_Os09g17630.1 protein	receptor-like protein kinase 2, putative, expressed	1	1	1	1	999	109.8	2.01
LOC_Os04g02900.1 protein	dehydrogenase E1 component domain containing protein, expressed	3	1	1	1	425	46.1	2.01
LOC_Os03g36750.1 protein	cbbY, putative, expressed	3	1	1	1	320	33.7	1.94
LOC_Os08g09200.1 protein	aconitate hydratase protein, putative, expressed	1	1	1	1	991	107.6	1.9
LOC_Os04g30780.1 protein	eukaryotic translation initiation factor 3 subunit H, putative, expressed	4	1	1	1	347	39.1	1.72
LOC_Os01g48990.1 protein	uncharacterized kinase mug58, putative, expressed	3	1	1	1	418	46.1	1.71
LOC_Os02g11830.2 protein	coatomer subunit beta, putative, expressed	1	1	1	1	907	102.5	1.6
LOC_Os09g31486.1 protein	DnaK family protein, putative, expressed	2	1	1	1	684	72.8	0
LOC_Os01g60389.1 protein	retrotransposon protein, putative, Ty3-gypsy subclass	7	1	1	1	343	38.8	0
LOC_Os01g25610.1 protein	40S ribosomal protein S4, putative, expressed	4	1	1	1	265	29.8	0
LOC_Os08g12820.1 protein	proteasome/cyclosome repeat containing protein, expressed	1	1	1	1	987	106.9	0
LOC_Os12g02200.2 protein	- CAMK includes calcium/calmodulin depedent protein kinases, expressed	6	1	1	1	439	50.3	0
LOC_Os03g07150.1 protein	OsPP2Ac-5 - Phosphatase 2A isoform 5 belonging to family 2, expressed	7	1	1	1	314	35.6	0
LOC_Os01g64660.1 protein	fructose-1,6-bisphosphatase, putative, expressed	3	1	1	1	346	37.8	0
LOC_Os02g56130.1 protein	PCNA - Putative DNA replicative polymerase clamp, expressed	8	1	1	1	263	29.3	0
LOC_Os08g44860.1 protein	aminopeptidase, putative, expressed	4	1	2	1	502	56.6	0
LOC_Os08g42000.1 protein	nuclear transport factor, putative, expressed	7	1	1	1	122	13.3	0
LOC_Os06g13810.1 protein	pyrophosphate--fructose 6-phosphate 1-phosphotransferase subunit beta, putative, expressed	5	1	1	1	567	61.2	0
LOC_Os02g54470.1 protein	60S ribosomal protein L35a-3, putative, expressed	11	1	1	1	112	12.7	0
LOC_Os12g13320.1 protein	argininosuccinate synthase, chloroplast precursor, putative, expressed	3	1	1	1	481	52.2	0
LOC_Os03g07570.1 protein	aminotransferase, putative, expressed	2	1	1	1	486	52.7	0
LOC_Os01g25450.1 protein	AIG1 family protein, expressed	0	1	1	1	5436	611	0
LOC_Os05g29910.1 protein	retrotransposon protein, putative, unclassified, expressed	6	1	2	1	406	46	0

## Sheet: Figure 1d
Figure 1d	anti-Ub(wt)
	anti-Ub(linear)
	anti-Ub(Lys48)
	anti-OsOTUB1
	anti-GFP
	anti-HSP82
															Ub
																		Average	(x-average)^2	sum/(n-1)	Standard Deviation √[(V1-`V)2+(V2-`V)2]
															WT		1
															KO	1st repeat	0.860932	0.959793	0.00977343	0.0192348	0.13869
																2nd repeat	0.900114		0.00356154
																3rd repeat	1.11833		0.0251347
															OE	1st repeat	0.967543	0.920088	0.00225198	0.00324067	0.0569269
																2nd repeat	0.856969		0.00398401
																3rd repeat	0.935752		0.000245361
															Met1 chains
																		Average	(x-average)^2	sum/(n-1)	Standard Deviation √[(V1-`V)2+(V2-`V)2]
															WT		1
															KO	1st repeat	2.12408	2.03952	0.00715081	0.162502	0.403115
																2nd repeat	1.60083		0.192448
																3rd repeat	2.39365		0.125405
															OE	1st repeat	0.767108	0.993383	0.0512003	0.0607621	0.2465
																2nd repeat	0.956981		0.00132508
																3rd repeat	1.25606		0.0689989
															Lys48 chains
																		Average	(x-average)^2	sum/(n-1)	Standard Deviation √[(V1-`V)2+(V2-`V)2]
															WT		1
															KO	1st repeat	0.763821	0.901166	0.0188636	0.014234	0.119306
																2nd repeat	0.979129		0.00607828
																3rd repeat	0.960547		0.00352616
															OE	1st repeat	0.936392	1.00671	0.00494464	0.0453336	0.212917
																2nd repeat	1.24589		0.0572078
																3rd repeat	0.837847		0.0285148

## Sheet: Figure 1e
Figure 1e

## Sheet: Figure 1f
Figure 1f

## Sheet: Figure 2e
Figure 2e

## Sheet: Figure 2f
Figure 2f
Met1-diUb variants	[OsOTUB1-cat](μM)	KM(μM)		VMAX（μM/s）		Kcat(s-1)（VMAX/[OsOTUB1-cat]）		Kcat/KM(M-1s-1)*103		Fold reduction in enzyme efficiency（（Kcat/KM） Met1-diUb WT/（Kcat/KM））
		repeat1	repeat2	repeat1	repeat2	repeat1	repeat2	repeat1	repeat2	repeat1	repeat2
Met1-diUb WT	4	26.7	24.65	1.252	1.229	0.313	0.30725	11.7228	12.4645	-	-
Met1-diUb Q2Aprox	4	97.54	106	0.1813	0.1649	0.045325	0.041225	0.464681	0.388915	25.2277	32.0494
Met1-diUb Q2Nprox	4	51.12	37.53	0.5931	0.5349	0.148275	0.133725	2.90053	3.56315	4.04162	3.74
Met1-diUb Q2Hprox	4	38.63	38.9	1.171	1.172	0.29275	0.293	7.57831	7.53213	1.5469	1.62
Met1-diUb Q2Eprox	40	112.1	153.6	0.2763	0.3305	0.0069075	0.0082625	0.0616191	0.0537923	190.247	212.1

## Sheet: Figure 2g
Figure 2g
Repeat_1	Time [s]	0	11.7	23.5	35.2	47	58.7	70.5	82.2	94	105.7	117.5	129.2	140.9	152.7	164.4	176.2	187.9	199.6	211.4	223.1	234.8	246.6	258.3	270.1	281.8	293.6	305.3
	UCHL3_10nM	3018	3540	4050	4528	4752	5022	5291	5483	5643	5851	6051	6259	6363	6600	6787	6814	6973	7058	7173	7268	7420	7559	7709	7765	8014	8077	8217
	OsOTUB1_2μM	1192	1238	1311	1381	1411	1490	1559	1651	1724	1785	1866	1956	2037	2108	2207	2231	2300	2361	2422	2485	2554	2630	2696	2768	2879	2935	3002
	OTULIN_2μM	836	856	867	865	878	899	918	941	962	983	1012	1028	1052	1079	1112	1113	1127	1144	1163	1183	1213	1221	1254	1273	1314	1320	1344
	control	589	592	588	569	566	571	572	569	572	568	571	574	575	579	569	571	569	568	563	565	566	573	570	575	582	581	580
Repeat_2	Time [s]	0	11.8	23.6	35.4	47.2	59.1	70.9	82.7	94.5	106.3	118.1	129.9	141.7	153.6	165.4	177.2	189	200.8	212.6	224.4	236.3	248.1	259.9	271.7	283.5	295.3	307.1
	UCHL3_10nM	1871	2380	2715	2972	3100	3341	3472	3651	3867	4021	4137	4293	4418	4637	4739	4902	5008	5108	5196	5370	5439	5521	5669	5755	5878	6003	6105
	OsOTUB1_2μM	1065	1133	1199	1246	1293	1344	1414	1475	1543	1607	1685	1759	1850	1919	1991	2063	2123	2163	2231	2310	2359	2436	2501	2545	2619	2678	2740
	OTULIN_2μM	763	775	781	789	801	790	809	824	848	865	886	915	927	956	978	996	1005	1015	1029	1051	1064	1086	1096	1107	1126	1153	1171
	control	651	642	625	594	615	593	599	608	611	605	608	601	614	618	622	619	617	611	614	619	613	618	616	614	623	621	621
Repeat_3	Time [s]	0	11.8	23.7	35.5	47.4	59.2	71.1	82.9	94.8	106.6	118.4	130.3	142.1	154	165.8	177.6	189.5	201.3	213.2	225	236.9	248.7	260.5	272.4	284.2	296.1	307.9
	UCHL3_10nM	1968	2281	2579	2819	2913	3209	3391	3563	3721	3859	4014	4134	4251	4371	4502	4594	4701	4784	4902	5007	5118	5232	5324	5433	5535	5612	5697
	OsOTUB1_2μM	1027	1082	1145	1223	1261	1353	1411	1486	1556	1622	1684	1752	1800	1864	1936	2005	2050	2104	2167	2225	2283	2352	2411	2475	2539	2595	2649
	OTULIN_2μM	783	785	795	812	811	840	852	859	880	893	912	924	925	948	962	968	987	1004	1013	1021	1046	1058	1078	1090	1096	1116	1133
	control	677	668	669	640	670	679	676	679	683	680	686	686	676	684	684	671	671	669	666	661	661	665	664	661	673	683	690

## Sheet: Figure 2h
Figure 2h

## Sheet: Figure 3c
Figure 3c

## Sheet: Figure 3d
Figure 3d

[truncated: 12 more sheets: Figure 3f, Figure 4b, Supplementary Figure 1c&1d, Supplementary Figure 2a, Supplementary Figure 2b, Supplementary Figure 2c, Supplementary Figure 2d, Supplementary Figure 2e, Supplementary Figure 5, Supplementary Figure 10a, Supplementary Figure 10b, Supplementary Figure 10c]
